# Supplementary material for: Heptageniidae (Insecta, Ephemeroptera) of Thailand
Source: Zookeys. 2013 Feb 26;(272):61–93. doi: 10.3897/zookeys.272.3638 (PMC3677397; doi:10.3897/zookeys.272.3638)
Supplement: XML Treatment for Epeorus [file zookeys.272.3638-treatment1.xml]

<!DOCTYPE tp:taxon-treatment
  PUBLIC "-//TaxonX//DTD Taxonomic Treatment Publishing DTD v0 20100105//EN" "tax-treatment-NSO.dtd">
<tp:taxon-treatment xmlns:tp="http://www.plazi.org/taxpub"><tp:treatment-meta><mixed-citation publication-type="journal"><person-group><name><surname>Boonsoong</surname><given-names>Boonsatien</given-names></name><name><surname>Braasch</surname><given-names>Dietrich</given-names></name></person-group><article-title>Heptageniidae (Insecta, Ephemeroptera) of Thailand</article-title><source>Zookeys</source><day>26</day><month>2</month><year>2013</year><volume>2013</volume><issue>272</issue><fpage>61</fpage><lpage>93</lpage><pub-id pub-id-type="doi">10.3897/zookeys.272.3638</pub-id></mixed-citation></tp:treatment-meta><tp:nomenclature><label>Genus</label><tp:taxon-name>
                            <tp:taxon-name-part taxon-name-part-type="genus">Epeorus</tp:taxon-name-part>
                        <object-id xmlns:xlink="http://www.w3.org/1999/xlink" xlink:type="simple">http://species-id.net/wiki/Epeorus</object-id>
								</tp:taxon-name><tp:taxon-authority>Eaton, 1881</tp:taxon-authority><xref ref-type="fig" rid="F1">Figs 1A–J</xref><xref ref-type="fig" rid="F5">5A–B</xref><xref ref-type="fig" rid="F9">9D</xref></tp:nomenclature><tp:treatment-sec sec-type="Remarks"><title>Remarks.</title><p><italic><tp:taxon-name>Epeorus</tp:taxon-name></italic> is widely distributed in the Holarctic, northern portion of the Neotropical, Palaearctic, and Oriental regions (<xref ref-type="bibr" rid="B37">Kluge 2004</xref>). In tropical Southeast Asia, species of this genus have been reported and described by <xref ref-type="bibr" rid="B6">Braasch (1990</xref>, <xref ref-type="bibr" rid="B10">2011</xref>), <xref ref-type="bibr" rid="B12">Braasch and Boonsoong (2010)</xref>, <xref ref-type="bibr" rid="B15">Braasch and Soldán (1979</xref>, 1984c), and <xref ref-type="bibr" rid="B56">Webb and McCafferty (2006)</xref>. <xref ref-type="bibr" rid="B41">Nguyen and Bae (2004a)</xref> provided larval descriptions and a key to six species of Vietnamese <italic><tp:taxon-name>Epeorus</tp:taxon-name></italic> ; this was the first comprehensive taxonomic study of the larvae of <italic><tp:taxon-name>Epeorus</tp:taxon-name></italic> from tropical Southeast Asia. The first record of <italic><tp:taxon-name>Epeorus</tp:taxon-name></italic> in Thailand is of <italic><tp:taxon-name>Epeorus aculeatus</tp:taxon-name></italic> <xref ref-type="bibr" rid="B6">Braasch (1990)</xref> from Doi Inthanon National Park, Chiang Mai province. Recently, the first Thai imago of <italic><tp:taxon-name>Epeorus aculeatus</tp:taxon-name></italic> was described by <xref ref-type="bibr" rid="B56">Webb and McCafferty (2006)</xref> from Chiang Mai province. Originally, <italic><tp:taxon-name>Epeorus unicornutus</tp:taxon-name></italic> was recorded from Himalayas (<xref ref-type="bibr" rid="B9">Braasch 2006b</xref>) although it had been already collected in Thailand December 1987/1998 from the river Nam Lang, Soppong / Pangmapa, Mae Hong Son province (Braasch, unpublished). Currently, seven species of <italic><tp:taxon-name>Epeorus</tp:taxon-name></italic> are known from Thailand (<xref ref-type="bibr" rid="B12">Braasch and Boonsoong 2010</xref>).</p><fig id="F1" position="float" orientation="portrait"><label>Figure 1.</label><caption><p><bold>A</bold> Habitus of <italic><tp:taxon-name>Epeorus aculeatus</tp:taxon-name></italic> Braasch, 1990 <bold>B</bold> lamellae of gills 7 of <italic><tp:taxon-name>Epeorus khayengensis</tp:taxon-name></italic> Boonsoong &amp; Braasch, 2010 <bold>C–E</bold> ventral view of abdomen (<bold>C</bold>), abdominal gills 1 (<bold>D</bold>) and abdominal terga of (<bold>E</bold>) <italic><tp:taxon-name>Epeorus thailandensis</tp:taxon-name></italic> sp. n. <bold>F</bold> abdominal terga of <italic><tp:taxon-name>Epeorus unicornutus</tp:taxon-name></italic> Braasch, 2006 <bold>G</bold> abdominal terga of <italic><tp:taxon-name>Epeorus khayengensis</tp:taxon-name></italic> Boonsoong &amp; Braasch, 2010 <bold>H–J</bold> abdominal terga (<bold>H</bold>), lamellae of gills 1 (<bold>I</bold>) and tergum VII (<bold>J</bold>) of <italic><tp:taxon-name>Epeorus inthanonensis</tp:taxon-name></italic> Braasch &amp; Boonsoong, 2010.</p></caption><graphic xmlns:xlink="http://www.w3.org/1999/xlink" xlink:href="ZooKeys-272-061-g001.jpg" position="float" orientation="portrait" xlink:type="simple"/></fig><!--PageBreak--></tp:treatment-sec><tp:treatment-sec><!--Section generated to contain objects referenced in tp:taxon-treatment.--><fig id="F5" position="float" orientation="portrait"><label>Figure 5.</label><caption><p><bold>A–B</bold> General outline (<bold>A</bold>) and micropyle (<bold>B</bold>) of the egg of <italic><tp:taxon-name>Epeorus khayengensis</tp:taxon-name></italic> Boonsoong &amp; Braasch, 2010 <bold>C-D</bold> General outline (<bold>C</bold>) and micropyle (<bold>D</bold>) of the egg of <italic><tp:taxon-name>Rhithrogena siamensis</tp:taxon-name></italic> Braasch &amp; Boonsoong, 2009. Scale bars 20 µm for <bold>A</bold> and <bold>C</bold>; 5 µm for <bold>B</bold> and <bold>D</bold>.</p></caption><graphic xmlns:xlink="http://www.w3.org/1999/xlink" xlink:href="ZooKeys-272-061-g005.jpg" position="float" orientation="portrait" xlink:type="simple"/></fig><fig id="F9" position="float" orientation="portrait"><label>Figure 9.</label><caption><p><bold>A</bold> Habitus of <italic><tp:taxon-name>Asionurus namnaoensis</tp:taxon-name></italic> Braasch &amp; Boonsoong, 2010 <bold>B</bold> habitus of <italic><tp:taxon-name>Asionurus primus</tp:taxon-name></italic> Braasch &amp; Soldán, 1986 <bold>C</bold>habitus of <italic><tp:taxon-name>Compsoneuria thienemanni</tp:taxon-name></italic>Ulmer, 1939 <bold>D</bold>habitus of <italic><tp:taxon-name>Epeorus khayengensis</tp:taxon-name></italic> Boonsoong &amp; Braasch, 2010 <bold>E</bold> habitus of <italic><tp:taxon-name>Rhithrogena tonkinensis</tp:taxon-name></italic> Soldán &amp; Braasch, 1986 <bold>F</bold> habitus of <italic><tp:taxon-name>Thalerosphyrus sinuosus</tp:taxon-name></italic> Navás, 1933.</p></caption><graphic xmlns:xlink="http://www.w3.org/1999/xlink" xlink:href="ZooKeys-272-061-g009.jpg" position="float" orientation="portrait" xlink:type="simple"/></fig></tp:treatment-sec><ref-list><ref id="B37"><mixed-citation xmlns:xlink="http://www.w3.org/1999/xlink" xlink:type="simple"><person-group><name name-style="western"><surname>Kluge</surname><given-names>NY</given-names></name></person-group> (<year>2004</year>)<source> The Phylogenetic System of Ephemeroptera.</source><publisher-name>Kluwer Academic Publishers</publisher-name>, <publisher-loc>Dordrecht</publisher-loc>, <lpage>442</lpage> pp.</mixed-citation></ref><ref id="B6"><mixed-citation xmlns:xlink="http://www.w3.org/1999/xlink" xlink:type="simple"><person-group><name name-style="western"><surname>Braasch</surname><given-names>D</given-names></name></person-group> (<year>1990</year>)<article-title> Neue Eintagsfliegen aus Thailand, nebst einigen Bemerkungen zu deren generischem Status (Insecta, Ephemeroptera: Heptageniidae).</article-title><source>Reichenbachia</source><volume>28</volume> (<issue>2</issue>): <fpage>7</fpage>-<lpage>14</lpage>.</mixed-citation></ref><ref id="B10"><mixed-citation xmlns:xlink="http://www.w3.org/1999/xlink" xlink:type="simple"><person-group><name name-style="western"><surname>Braasch</surname><given-names>D</given-names></name></person-group> (<year>2011</year>)<article-title> New species of the family Heptageniidae (Ephemeroptera) from Borneo and the Philippines.</article-title><source>Deutsche Entomologische Zeitschrift </source><volume>58</volume> (<issue>2</issue>): <fpage>201</fpage>-<lpage>219</lpage>. doi: <ext-link ext-link-type="uri" xlink:href="http://dx.doi.org/10.1002/mmnd.201100024" xlink:type="simple">10.1002/mmnd.201100024</ext-link></mixed-citation></ref><ref id="B12"><mixed-citation xmlns:xlink="http://www.w3.org/1999/xlink" xlink:type="simple"><person-group><name name-style="western"><surname>Braasch</surname><given-names>D</given-names></name><name name-style="western"><surname>Boonsoong</surname><given-names>B</given-names></name></person-group> (<year>2010</year>)<article-title> A contribution to the Heptageniidae (Insecta, Ephemeroptera) of Thailand and Malaysia.</article-title><source>Zootaxa </source><volume>2610</volume>: <fpage>1</fpage>-<lpage>26</lpage>.</mixed-citation></ref><ref id="B15"><mixed-citation xmlns:xlink="http://www.w3.org/1999/xlink" xlink:type="simple"><person-group><name name-style="western"><surname>Braasch</surname><given-names>D</given-names></name><name name-style="western"><surname>Soldán</surname><given-names>T</given-names></name></person-group> (<year>1979</year>)<article-title> Neue Heptageniidae aus Asien (Ephemeroptera).</article-title><source>Reichenbachia </source><volume>17</volume> (<issue>31</issue>): <fpage>261</fpage>-<lpage>272</lpage>.</mixed-citation></ref><ref id="B56"><mixed-citation xmlns:xlink="http://www.w3.org/1999/xlink" xlink:type="simple"><person-group><name name-style="western"><surname>Webb</surname><given-names>JM</given-names></name><name name-style="western"><surname>McCafferty</surname><given-names>WP</given-names></name></person-group> (<year>2006</year>)<article-title> First description of the adult male of <italic>Epeorus aculeatus</italic> Braasch (Ephemeroptera: Heptageniidae).</article-title><source>Zootaxa</source><volume>1277</volume>: <fpage>65</fpage>-<lpage>68</lpage>.</mixed-citation></ref><ref id="B41"><mixed-citation xmlns:xlink="http://www.w3.org/1999/xlink" xlink:type="simple"><person-group><name name-style="western"><surname>Nguyen</surname><given-names>VV</given-names></name><name name-style="western"><surname>Bae</surname><given-names>YJ</given-names></name></person-group> (<year>2004a</year>)<article-title> Larvae of the heptageniid mayfly genus <italic>Epeorus</italic> (Ephemeroptera: Heptageniidae) from Vietnam.</article-title><source>Journal of Asia-Pacific Entomology </source><volume>7</volume> (<issue>1</issue>): <fpage>19</fpage>-<lpage>28</lpage>.</mixed-citation></ref><ref id="B9"><mixed-citation xmlns:xlink="http://www.w3.org/1999/xlink" xlink:type="simple"><person-group><name name-style="western"><surname>Braasch</surname><given-names>D</given-names></name></person-group> (<year>2006b</year>)<article-title> Neue Eintagsfliegen der Gattungen <italic>Epeorus</italic> und <italic>Iron</italic> aus dem Himalaja (Ephemeroptera, Heptageniidae).</article-title><source>Entomologische Nachrichten und Berichte </source><volume>50</volume>: <fpage>79</fpage>-<lpage>88</lpage>.</mixed-citation></ref></ref-list></tp:taxon-treatment>
