# Supplementary material for: Heptageniidae (Insecta, Ephemeroptera) of Thailand
Source: Zookeys. 2013 Feb 26;(272):61–93. doi: 10.3897/zookeys.272.3638 (PMC3677397; doi:10.3897/zookeys.272.3638)
Supplement: XML Treatment for Epeorus (Belovius) khayengensis [file zookeys.272.3638-treatment2.xml]

<!DOCTYPE tp:taxon-treatment
  PUBLIC "-//TaxonX//DTD Taxonomic Treatment Publishing DTD v0 20100105//EN" "tax-treatment-NSO.dtd">
<tp:taxon-treatment xmlns:tp="http://www.plazi.org/taxpub"><tp:treatment-meta><mixed-citation publication-type="journal"><person-group><name><surname>Boonsoong</surname><given-names>Boonsatien</given-names></name><name><surname>Braasch</surname><given-names>Dietrich</given-names></name></person-group><article-title>Heptageniidae (Insecta, Ephemeroptera) of Thailand</article-title><source>Zookeys</source><day>26</day><month>2</month><year>2013</year><volume>2013</volume><issue>272</issue><fpage>61</fpage><lpage>93</lpage><pub-id pub-id-type="doi">10.3897/zookeys.272.3638</pub-id></mixed-citation></tp:treatment-meta><tp:nomenclature><tp:taxon-name>
                            <tp:taxon-name-part taxon-name-part-type="genus">Epeorus</tp:taxon-name-part>
                            (<tp:taxon-name-part taxon-name-part-type="subgenus">Belovius</tp:taxon-name-part>)
                            <tp:taxon-name-part taxon-name-part-type="species">khayengensis</tp:taxon-name-part>
                        <object-id xmlns:xlink="http://www.w3.org/1999/xlink" xlink:type="simple">http://species-id.net/wiki/Epeorus_khayengensis</object-id>
								</tp:taxon-name><tp:taxon-authority>Boonsoong &amp; Braasch, 2010</tp:taxon-authority><xref ref-type="fig" rid="F1">Figs 1B, 1G</xref><xref ref-type="fig" rid="F5">5A–B</xref><xref ref-type="fig" rid="F9">9D</xref><tp:nomenclature-citation-list><tp:nomenclature-citation><tp:taxon-name>Epeorus (Belovius) khayengensis</tp:taxon-name><comment> Boonsoong &amp; Braasch, 2010: 13–17, Figs 53–68. (orig.)</comment></tp:nomenclature-citation></tp:nomenclature-citation-list></tp:nomenclature><tp:treatment-sec sec-type="Larva"><title>Larva.</title><p><xref ref-type="bibr" rid="B12">Braasch and Boonsoong 2010</xref>: 13-17, Figs 53–68.</p></tp:treatment-sec><tp:treatment-sec sec-type="Adult"><title>Adult.</title><p>Unknown.</p><!--PageBreak--></tp:treatment-sec><tp:treatment-sec sec-type="Eggs"><title>Eggs.</title><p>Egg chorion of <italic><tp:taxon-name>Epeorus khayengensis</tp:taxon-name></italic> very smooth without any peculiar structure (<xref ref-type="fig" rid="F5">Fig. 5A</xref>), 2-3 micropyles visible in the equatorial area (<xref ref-type="fig" rid="F5">Fig. 5B</xref>).</p></tp:treatment-sec><tp:treatment-sec sec-type="Distribution"><title>Distribution.</title><p>Huai Khayeng stream (Thong Pha Phum district, Kanchanaburi province).</p></tp:treatment-sec><tp:treatment-sec sec-type="Diagnosis"><title>Diagnosis.</title><p>The larva of <italic><tp:taxon-name>Epeorus khayengensis</tp:taxon-name></italic> (<xref ref-type="fig" rid="F9">Fig. 9D</xref>) can be distinguished from that of othercongeners by abdominal terga 2–9 without long acute median spine on posterior margin, but bearing long hair-like setae.</p></tp:treatment-sec><tp:treatment-sec sec-type="Habitat and biology"><title>Habitat and biology.</title><p>The larva of <italic><tp:taxon-name>Epeorus khayengensis</tp:taxon-name></italic> inhabits tropical headwater streams approximately 210 m in alt. The streams range between 6–7 m in width and 10–11 cm in depth. The water temperature ranges between 22–25°C, pH between 6.35–7.15, total dissolved solids are between 27–34 mg/L, and conductivity is between 41–53 µS/cm. The larvae are found in eroded areas of streams where moderately flowing over cobble and sandy bottom.</p></tp:treatment-sec><tp:treatment-sec sec-type="Remarks"><title>Remarks.</title><p><xref ref-type="bibr" rid="B12">Braasch and Boonsoong (2010)</xref> described this species from Thailand based on nymphal specimens, and deposited them in the Zoological Museum, Kasetsart University (ZMKU), Bangkok. The adults of <italic><tp:taxon-name>Epeorus khayengensis</tp:taxon-name></italic> are unknown.</p></tp:treatment-sec><tp:treatment-sec><!--Section generated to contain objects referenced in tp:taxon-treatment.--><fig id="F1" position="float" orientation="portrait"><label>Figure 1.</label><caption><p><bold>A</bold> Habitus of <italic><tp:taxon-name>Epeorus aculeatus</tp:taxon-name></italic> Braasch, 1990 <bold>B</bold> lamellae of gills 7 of <italic><tp:taxon-name>Epeorus khayengensis</tp:taxon-name></italic> Boonsoong &amp; Braasch, 2010 <bold>C–E</bold> ventral view of abdomen (<bold>C</bold>), abdominal gills 1 (<bold>D</bold>) and abdominal terga of (<bold>E</bold>) <italic><tp:taxon-name>Epeorus thailandensis</tp:taxon-name></italic> sp. n. <bold>F</bold> abdominal terga of <italic><tp:taxon-name>Epeorus unicornutus</tp:taxon-name></italic> Braasch, 2006 <bold>G</bold> abdominal terga of <italic><tp:taxon-name>Epeorus khayengensis</tp:taxon-name></italic> Boonsoong &amp; Braasch, 2010 <bold>H–J</bold> abdominal terga (<bold>H</bold>), lamellae of gills 1 (<bold>I</bold>) and tergum VII (<bold>J</bold>) of <italic><tp:taxon-name>Epeorus inthanonensis</tp:taxon-name></italic> Braasch &amp; Boonsoong, 2010.</p></caption><graphic xmlns:xlink="http://www.w3.org/1999/xlink" xlink:href="ZooKeys-272-061-g001.jpg" position="float" orientation="portrait" xlink:type="simple"/></fig><fig id="F5" position="float" orientation="portrait"><label>Figure 5.</label><caption><p><bold>A–B</bold> General outline (<bold>A</bold>) and micropyle (<bold>B</bold>) of the egg of <italic><tp:taxon-name>Epeorus khayengensis</tp:taxon-name></italic> Boonsoong &amp; Braasch, 2010 <bold>C-D</bold> General outline (<bold>C</bold>) and micropyle (<bold>D</bold>) of the egg of <italic><tp:taxon-name>Rhithrogena siamensis</tp:taxon-name></italic> Braasch &amp; Boonsoong, 2009. Scale bars 20 µm for <bold>A</bold> and <bold>C</bold>; 5 µm for <bold>B</bold> and <bold>D</bold>.</p></caption><graphic xmlns:xlink="http://www.w3.org/1999/xlink" xlink:href="ZooKeys-272-061-g005.jpg" position="float" orientation="portrait" xlink:type="simple"/></fig><fig id="F9" position="float" orientation="portrait"><label>Figure 9.</label><caption><p><bold>A</bold> Habitus of <italic><tp:taxon-name>Asionurus namnaoensis</tp:taxon-name></italic> Braasch &amp; Boonsoong, 2010 <bold>B</bold> habitus of <italic><tp:taxon-name>Asionurus primus</tp:taxon-name></italic> Braasch &amp; Soldán, 1986 <bold>C</bold>habitus of <italic><tp:taxon-name>Compsoneuria thienemanni</tp:taxon-name></italic>Ulmer, 1939 <bold>D</bold>habitus of <italic><tp:taxon-name>Epeorus khayengensis</tp:taxon-name></italic> Boonsoong &amp; Braasch, 2010 <bold>E</bold> habitus of <italic><tp:taxon-name>Rhithrogena tonkinensis</tp:taxon-name></italic> Soldán &amp; Braasch, 1986 <bold>F</bold> habitus of <italic><tp:taxon-name>Thalerosphyrus sinuosus</tp:taxon-name></italic> Navás, 1933.</p></caption><graphic xmlns:xlink="http://www.w3.org/1999/xlink" xlink:href="ZooKeys-272-061-g009.jpg" position="float" orientation="portrait" xlink:type="simple"/></fig></tp:treatment-sec><ref-list><ref id="B12"><mixed-citation xmlns:xlink="http://www.w3.org/1999/xlink" xlink:type="simple"><person-group><name name-style="western"><surname>Braasch</surname><given-names>D</given-names></name><name name-style="western"><surname>Boonsoong</surname><given-names>B</given-names></name></person-group> (<year>2010</year>)<article-title> A contribution to the Heptageniidae (Insecta, Ephemeroptera) of Thailand and Malaysia.</article-title><source>Zootaxa </source><volume>2610</volume>: <fpage>1</fpage>-<lpage>26</lpage>.</mixed-citation></ref></ref-list></tp:taxon-treatment>
