# Supplementary material for: Heptageniidae (Insecta, Ephemeroptera) of Thailand
Source: Zookeys. 2013 Feb 26;(272):61–93. doi: 10.3897/zookeys.272.3638 (PMC3677397; doi:10.3897/zookeys.272.3638)
Supplement: XML Treatment for Epeorus (Belovius) unicornutus [file zookeys.272.3638-treatment3.xml]

<!DOCTYPE tp:taxon-treatment
  PUBLIC "-//TaxonX//DTD Taxonomic Treatment Publishing DTD v0 20100105//EN" "tax-treatment-NSO.dtd">
<tp:taxon-treatment xmlns:tp="http://www.plazi.org/taxpub"><tp:treatment-meta><mixed-citation publication-type="journal"><person-group><name><surname>Boonsoong</surname><given-names>Boonsatien</given-names></name><name><surname>Braasch</surname><given-names>Dietrich</given-names></name></person-group><article-title>Heptageniidae (Insecta, Ephemeroptera) of Thailand</article-title><source>Zookeys</source><day>26</day><month>2</month><year>2013</year><volume>2013</volume><issue>272</issue><fpage>61</fpage><lpage>93</lpage><pub-id pub-id-type="doi">10.3897/zookeys.272.3638</pub-id></mixed-citation></tp:treatment-meta><tp:nomenclature><tp:taxon-name>
                            <tp:taxon-name-part taxon-name-part-type="genus">Epeorus</tp:taxon-name-part>
                            (<tp:taxon-name-part taxon-name-part-type="subgenus">Belovius</tp:taxon-name-part>)
                            <tp:taxon-name-part taxon-name-part-type="species">unicornutus</tp:taxon-name-part>
                        <object-id xmlns:xlink="http://www.w3.org/1999/xlink" xlink:type="simple">http://species-id.net/wiki/Epeorus_unicornutus</object-id>
								</tp:taxon-name><tp:taxon-authority>Braasch, 2006</tp:taxon-authority><xref ref-type="fig" rid="F5">Fig. 5F</xref><tp:nomenclature-citation-list><tp:nomenclature-citation><tp:taxon-name>Epeorus (Belovius) unicornutus</tp:taxon-name><comment> Braasch, 2006: 80, 82, Figs 1–8. (orig.)</comment></tp:nomenclature-citation></tp:nomenclature-citation-list></tp:nomenclature><tp:treatment-sec sec-type="Larva"><title>Larva.</title><p><xref ref-type="bibr" rid="B9">Braasch 2006b</xref>: 80, 82, Figs 1–8.</p></tp:treatment-sec><tp:treatment-sec sec-type="Adult"><title>Adult.</title><p>Unknown.</p></tp:treatment-sec><tp:treatment-sec sec-type="Eggs"><title>Eggs.</title><p>Unknown.</p></tp:treatment-sec><tp:treatment-sec sec-type="Distribution"><title>Distribution.</title><p>Nam Thob Ranger Station, Phu Luang Wildlife Sanctuary, Nam Thob stream (Loei province).</p></tp:treatment-sec><tp:treatment-sec sec-type="Diagnosis"><title>Diagnosis.</title><p>The larva of <italic><tp:taxon-name>Epeorus unicornutus</tp:taxon-name></italic> can be distinguished from that of other congeners by the combination of the following characters: abdominal terga 2-9 each with single, prominent, acute median spine and with a row of short spines on posterior margin, tergum 10 with short spines and hair-like setae on posterior margin.</p></tp:treatment-sec><tp:treatment-sec sec-type="Habitat and biology"><title>Habitat and biology.</title><p>Larvae of <italic><tp:taxon-name>Epeorus unicornutus</tp:taxon-name></italic> are found in headwater streams shaded under tree canopies in mountainous areas (alt 330 m) where the streams are 10–12 m wide and 10–15 cm in depth. The water temperature ranges between 22–23°C, pH between 7.0–7.2, total dissolved solids range between 18–20 mg/L, and conductivity between 28–30 µS/cm. The larvae are found underneath stones in fast flowing reaches of the streams. The coarse mineral substrate consists of boulder (60%), cobble (30%), gravel and coarse sand (10%), and abundant fallen leaves. <italic><tp:taxon-name>Epeorus unicornutus</tp:taxon-name></italic> is found under minimally disturbed conditions of Nam Thob streams, Loei province.</p><!--PageBreak--></tp:treatment-sec><tp:treatment-sec sec-type="Remarks"><title>Remarks.</title><p><xref ref-type="bibr" rid="B9">Braasch (2006b)</xref> described this species based on larval specimens from River Indravati near Dalaghat 1,200 m, Nepal, Himalayas. In this study, this species were found from northern and northeastern parts of Thailand. This species is different from other known species of the genus <italic><tp:taxon-name>Epeorus</tp:taxon-name></italic> by abdominal terga 2-9 each with single, prominent, and acute median spine.</p></tp:treatment-sec><tp:treatment-sec><!--Section generated to contain objects referenced in tp:taxon-treatment.--><fig id="F5" position="float" orientation="portrait"><label>Figure 5.</label><caption><p><bold>A–B</bold> General outline (<bold>A</bold>) and micropyle (<bold>B</bold>) of the egg of <italic><tp:taxon-name>Epeorus khayengensis</tp:taxon-name></italic> Boonsoong &amp; Braasch, 2010 <bold>C-D</bold> General outline (<bold>C</bold>) and micropyle (<bold>D</bold>) of the egg of <italic><tp:taxon-name>Rhithrogena siamensis</tp:taxon-name></italic> Braasch &amp; Boonsoong, 2009. Scale bars 20 µm for <bold>A</bold> and <bold>C</bold>; 5 µm for <bold>B</bold> and <bold>D</bold>.</p></caption><graphic xmlns:xlink="http://www.w3.org/1999/xlink" xlink:href="ZooKeys-272-061-g005.jpg" position="float" orientation="portrait" xlink:type="simple"/></fig></tp:treatment-sec><ref-list><ref id="B9"><mixed-citation xmlns:xlink="http://www.w3.org/1999/xlink" xlink:type="simple"><person-group><name name-style="western"><surname>Braasch</surname><given-names>D</given-names></name></person-group> (<year>2006b</year>)<article-title> Neue Eintagsfliegen der Gattungen <italic>Epeorus</italic> und <italic>Iron</italic> aus dem Himalaja (Ephemeroptera, Heptageniidae).</article-title><source>Entomologische Nachrichten und Berichte </source><volume>50</volume>: <fpage>79</fpage>-<lpage>88</lpage>.</mixed-citation></ref></ref-list></tp:taxon-treatment>
