# Supplementary material for: Heptageniidae (Insecta, Ephemeroptera) of Thailand
Source: Zookeys. 2013 Feb 26;(272):61–93. doi: 10.3897/zookeys.272.3638 (PMC3677397; doi:10.3897/zookeys.272.3638)
Supplement: XML Treatment for Epeorus (Iron) martinus [file zookeys.272.3638-treatment4.xml]

<!DOCTYPE tp:taxon-treatment
  PUBLIC "-//TaxonX//DTD Taxonomic Treatment Publishing DTD v0 20100105//EN" "tax-treatment-NSO.dtd">
<tp:taxon-treatment xmlns:tp="http://www.plazi.org/taxpub"><tp:treatment-meta><mixed-citation publication-type="journal"><person-group><name><surname>Boonsoong</surname><given-names>Boonsatien</given-names></name><name><surname>Braasch</surname><given-names>Dietrich</given-names></name></person-group><article-title>Heptageniidae (Insecta, Ephemeroptera) of Thailand</article-title><source>Zookeys</source><day>26</day><month>2</month><year>2013</year><volume>2013</volume><issue>272</issue><fpage>61</fpage><lpage>93</lpage><pub-id pub-id-type="doi">10.3897/zookeys.272.3638</pub-id></mixed-citation></tp:treatment-meta><tp:nomenclature><tp:taxon-name>
                            <tp:taxon-name-part taxon-name-part-type="genus">Epeorus</tp:taxon-name-part>
                            (<tp:taxon-name-part taxon-name-part-type="subgenus">Iron</tp:taxon-name-part>)
                            <tp:taxon-name-part taxon-name-part-type="species">martinus</tp:taxon-name-part>
                        <object-id xmlns:xlink="http://www.w3.org/1999/xlink" xlink:type="simple">http://species-id.net/wiki/Epeorus_martinus</object-id>
								</tp:taxon-name><tp:taxon-authority>Braasch &amp; Soldán, 1984</tp:taxon-authority><tp:nomenclature-citation-list><tp:nomenclature-citation><tp:taxon-name>Iron martinus</tp:taxon-name><comment> Braasch &amp; Soldán, 1984: 113-114, Figs 35–44. (orig.)</comment></tp:nomenclature-citation><tp:nomenclature-citation><tp:taxon-name>Epeorus (Iron) martinus</tp:taxon-name><comment> Braasch &amp; Soldán, 1984 (comb.)</comment></tp:nomenclature-citation></tp:nomenclature-citation-list></tp:nomenclature><tp:treatment-sec sec-type="Larva"><title>Larva.</title><p><xref ref-type="bibr" rid="B18">Braasch and Soldán 1984c</xref>: 113–114, Figs 35–44; <xref ref-type="bibr" rid="B41">Nguyen and Bae 2004a</xref>: 102–104, Figs 1–6.</p></tp:treatment-sec><tp:treatment-sec sec-type="Adult"><title>Adult.</title><p>Unknown.</p></tp:treatment-sec><tp:treatment-sec sec-type="Eggs"><title>Eggs.</title><p>Unknown.</p></tp:treatment-sec><tp:treatment-sec sec-type="Distribution"><title>Distribution.</title><p>Khun Kon Waterfall (Chiang Rai province).</p></tp:treatment-sec><tp:treatment-sec sec-type="Diagnosis"><title>Diagnosis.</title><p>The larva of <italic><tp:taxon-name>Epeorus martinus</tp:taxon-name></italic> can be distinguished by the following characteristics: pairs of moderately long acute submedian spines on the abdominal terga 1-9, large but narrow gill 1 forming a sucking disc and gill 7 being unfolded.</p></tp:treatment-sec><tp:treatment-sec sec-type="Habitat and biology"><title>Habitat and biology.</title><p><italic><tp:taxon-name>Epeorus martinus</tp:taxon-name></italic> larvae are found in mountain streams with a moderate current, at an elevation of 300–2800 m (<xref ref-type="bibr" rid="B41">Nguyen and Bae 2004a</xref>).</p></tp:treatment-sec><tp:treatment-sec sec-type="Remarks"><title>Remarks.</title><p><xref ref-type="bibr" rid="B57">Webb and McCafferty (2008)</xref> did not recognize the subgenera of <italic><tp:taxon-name>Epeorus</tp:taxon-name></italic> (e.g. <italic><tp:taxon-name>Belovius</tp:taxon-name></italic>, <italic><tp:taxon-name>Iron</tp:taxon-name></italic>). However, we hold on the validity of subgenus <italic><tp:taxon-name>Belovius</tp:taxon-name></italic> and <italic><tp:taxon-name>Iron</tp:taxon-name></italic> within genus <italic><tp:taxon-name>Epeorus</tp:taxon-name></italic> (Boonsoong &amp; Braasch, 2010). Therefore, we propose <italic><tp:taxon-name>Iron martinus</tp:taxon-name></italic> Braasch &amp; Soldán, 1984 = <italic><tp:taxon-name>Epeorus (Iron) martinus</tp:taxon-name></italic> Braasch &amp; Soldán, 1984</p></tp:treatment-sec><ref-list><ref id="B18"><mixed-citation xmlns:xlink="http://www.w3.org/1999/xlink" xlink:type="simple"><person-group><name name-style="western"><surname>Braasch</surname><given-names>D</given-names></name><name name-style="western"><surname>Soldán,</surname><given-names>T</given-names></name></person-group> (<year>1984c</year>)<source> Eintagsfliegen der Gattungen <italic>Epeorus</italic> und <italic>Iron</italic> aus Vietnam (Ephemeroptera, Heptageniidae). In: Landa V, Soldán T, Tonner M (Eds) Proceedings of the Fourth International Conference Ephemeroptera, Czechoslovak Academy of Science, Ceske Budejovice, CSAV, 109–114.</source></mixed-citation></ref><ref id="B41"><mixed-citation xmlns:xlink="http://www.w3.org/1999/xlink" xlink:type="simple"><person-group><name name-style="western"><surname>Nguyen</surname><given-names>VV</given-names></name><name name-style="western"><surname>Bae</surname><given-names>YJ</given-names></name></person-group> (<year>2004a</year>)<article-title> Larvae of the heptageniid mayfly genus <italic>Epeorus</italic> (Ephemeroptera: Heptageniidae) from Vietnam.</article-title><source>Journal of Asia-Pacific Entomology </source><volume>7</volume> (<issue>1</issue>): <fpage>19</fpage>-<lpage>28</lpage>.</mixed-citation></ref><ref id="B57"><mixed-citation xmlns:xlink="http://www.w3.org/1999/xlink" xlink:type="simple"><person-group><name name-style="western"><surname>Webb</surname><given-names>JM</given-names></name><name name-style="western"><surname>McCafferty</surname><given-names>WP</given-names></name></person-group> (<year>2008</year>)<article-title> Heptageniidae of the world. Part II. Key to the genera.</article-title><source>Canadian Journal of Arthropod Identification </source><volume>7</volume>: <fpage>1</fpage>-<lpage>55</lpage>.</mixed-citation></ref></ref-list></tp:taxon-treatment>
