# Supplementary material for: Heptageniidae (Insecta, Ephemeroptera) of Thailand
Source: Zookeys. 2013 Feb 26;(272):61–93. doi: 10.3897/zookeys.272.3638 (PMC3677397; doi:10.3897/zookeys.272.3638)
Supplement: XML Treatment for Epeorus (Iron) thailandensis [file zookeys.272.3638-treatment5.xml]

<!DOCTYPE tp:taxon-treatment
  PUBLIC "-//TaxonX//DTD Taxonomic Treatment Publishing DTD v0 20100105//EN" "tax-treatment-NSO.dtd">
<tp:taxon-treatment xmlns:tp="http://www.plazi.org/taxpub"><tp:treatment-meta><mixed-citation publication-type="journal"><person-group><name><surname>Boonsoong</surname><given-names>Boonsatien</given-names></name><name><surname>Braasch</surname><given-names>Dietrich</given-names></name></person-group><article-title>Heptageniidae (Insecta, Ephemeroptera) of Thailand</article-title><source>Zookeys</source><day>26</day><month>2</month><year>2013</year><volume>2013</volume><issue>272</issue><fpage>61</fpage><lpage>93</lpage><pub-id pub-id-type="doi">10.3897/zookeys.272.3638</pub-id></mixed-citation></tp:treatment-meta><tp:nomenclature><tp:taxon-name>
                            <tp:taxon-name-part taxon-name-part-type="genus">Epeorus</tp:taxon-name-part>
                            (<tp:taxon-name-part taxon-name-part-type="subgenus">Iron</tp:taxon-name-part>)
                            <tp:taxon-name-part taxon-name-part-type="species">thailandensis</tp:taxon-name-part>
                        <object-id xmlns:xlink="http://www.w3.org/1999/xlink" xlink:type="simple">urn:lsid:zoobank.org:act:1BCDC6C6-F254-4C28-ABBB-CF520AA3A2E4</object-id>
                        <object-id xmlns:xlink="http://www.w3.org/1999/xlink" xlink:type="simple">http://species-id.net/wiki/Epeorus_thailandensis</object-id>
                        </tp:taxon-name><tp:taxon-authority>Braasch &amp; Boonsoong</tp:taxon-authority><tp:taxon-status xmlns:xlink="http://www.w3.org/1999/xlink" xlink:type="simple">sp. n.</tp:taxon-status><xref ref-type="fig" rid="F1">Figs 1C–E</xref><tp:nomenclature-citation-list><tp:nomenclature-citation><tp:taxon-name>Iron longitibius</tp:taxon-name><comment> Nguyen &amp; Bae, 2004 (questionable): 20–22, Figs 83–98.</comment></tp:nomenclature-citation><tp:nomenclature-citation><tp:taxon-name>Epeorus (Iron) thailandensis</tp:taxon-name><comment> Braasch &amp; Booonsoong sp. n.</comment></tp:nomenclature-citation></tp:nomenclature-citation-list></tp:nomenclature><tp:treatment-sec sec-type="Larva"><title>Larva.</title><p><xref ref-type="bibr" rid="B12">Braasch and Boonsoong (2010)</xref> have described new species sub nom. “<italic><tp:taxon-name>Epeorus (Iron) longitibius</tp:taxon-name></italic> Nguyen &amp; Bae, 2004 (questionable)”: 20–22 (Figs 83–98). The deposition of the female larva is in ZMKU (80% alcohol).</p></tp:treatment-sec><tp:treatment-sec sec-type="Adult"><title>Adult.</title><p>Unknown.</p><!--PageBreak--></tp:treatment-sec><tp:treatment-sec sec-type="Eggs"><title>Eggs.</title><p>Unknown.</p></tp:treatment-sec><tp:treatment-sec sec-type="Distribution"><title>Distribution.</title><p>Region of Doi Inthanon (Chiang Mai province); alt 2000 m, III 1999; bottom sample (leg. R. Braasch).</p></tp:treatment-sec><tp:treatment-sec sec-type="Diagnosis"><title>Diagnosis.</title><p>In contrast tothe larva of <italic><tp:taxon-name>Epeorus longitibius</tp:taxon-name></italic> with foretibiae 1.2 × length of forefemora, <italic><tp:taxon-name>Epeorus thailandensis</tp:taxon-name></italic> has foretibia of equal length; forefemur of new species is with a small femoral spot, <italic><tp:taxon-name>Epeorus longitibius</tp:taxon-name></italic> without such one; the gills 2-6 are quadrangular and gill 7 has a fold in <italic><tp:taxon-name>Epeorus thailandensis</tp:taxon-name></italic>, but in <italic><tp:taxon-name>Epeorus longitibius</tp:taxon-name></italic> gills 2-6 are elongated and gill 7 unfolded.</p></tp:treatment-sec><tp:treatment-sec sec-type="Habitat and biology"><title>Habitat and biology.</title><p>The larvae of <italic><tp:taxon-name>Epeorus thailandensis</tp:taxon-name></italic> live presumably in high mountain streams with high oxygen concentrations and a faster current where the substrate is mostly stony at an elevation of 2000 m.</p></tp:treatment-sec><tp:treatment-sec sec-type="Remarks"><title>Remarks.</title><p>Boonsoong and Braasch (2010) misidentified this species as <italic><tp:taxon-name>Iron longitibius</tp:taxon-name></italic> Nguyen &amp; Bae, 2004 (questionable). In this study, we have re-checked them and found , then we re-identified it as a new species, <italic><tp:taxon-name>Epeorus (Iron) thailandensis</tp:taxon-name></italic>. The new species is different from the larva of <italic><tp:taxon-name>Iron longitibius</tp:taxon-name></italic> by characters within length of foretibia, femoral spot, and gill shape of gills 2–7. In this observation, we propose as the new species.</p></tp:treatment-sec><tp:treatment-sec><!--Section generated to contain objects referenced in tp:taxon-treatment.--><fig id="F1" position="float" orientation="portrait"><label>Figure 1.</label><caption><p><bold>A</bold> Habitus of <italic><tp:taxon-name>Epeorus aculeatus</tp:taxon-name></italic> Braasch, 1990 <bold>B</bold> lamellae of gills 7 of <italic><tp:taxon-name>Epeorus khayengensis</tp:taxon-name></italic> Boonsoong &amp; Braasch, 2010 <bold>C–E</bold> ventral view of abdomen (<bold>C</bold>), abdominal gills 1 (<bold>D</bold>) and abdominal terga of (<bold>E</bold>) <italic><tp:taxon-name>Epeorus thailandensis</tp:taxon-name></italic> sp. n. <bold>F</bold> abdominal terga of <italic><tp:taxon-name>Epeorus unicornutus</tp:taxon-name></italic> Braasch, 2006 <bold>G</bold> abdominal terga of <italic><tp:taxon-name>Epeorus khayengensis</tp:taxon-name></italic> Boonsoong &amp; Braasch, 2010 <bold>H–J</bold> abdominal terga (<bold>H</bold>), lamellae of gills 1 (<bold>I</bold>) and tergum VII (<bold>J</bold>) of <italic><tp:taxon-name>Epeorus inthanonensis</tp:taxon-name></italic> Braasch &amp; Boonsoong, 2010.</p></caption><graphic xmlns:xlink="http://www.w3.org/1999/xlink" xlink:href="ZooKeys-272-061-g001.jpg" position="float" orientation="portrait" xlink:type="simple"/></fig></tp:treatment-sec><ref-list><ref id="B12"><mixed-citation xmlns:xlink="http://www.w3.org/1999/xlink" xlink:type="simple"><person-group><name name-style="western"><surname>Braasch</surname><given-names>D</given-names></name><name name-style="western"><surname>Boonsoong</surname><given-names>B</given-names></name></person-group> (<year>2010</year>)<article-title> A contribution to the Heptageniidae (Insecta, Ephemeroptera) of Thailand and Malaysia.</article-title><source>Zootaxa </source><volume>2610</volume>: <fpage>1</fpage>-<lpage>26</lpage>.</mixed-citation></ref></ref-list></tp:taxon-treatment>
