# Supplementary material for: Heptageniidae (Insecta, Ephemeroptera) of Thailand
Source: Zookeys. 2013 Feb 26;(272):61–93. doi: 10.3897/zookeys.272.3638 (PMC3677397; doi:10.3897/zookeys.272.3638)
Supplement: XML Treatment for Epeorus (Epeorus) aculeatus [file zookeys.272.3638-treatment6.xml]

<!DOCTYPE tp:taxon-treatment
  PUBLIC "-//TaxonX//DTD Taxonomic Treatment Publishing DTD v0 20100105//EN" "tax-treatment-NSO.dtd">
<tp:taxon-treatment xmlns:tp="http://www.plazi.org/taxpub"><tp:treatment-meta><mixed-citation publication-type="journal"><person-group><name><surname>Boonsoong</surname><given-names>Boonsatien</given-names></name><name><surname>Braasch</surname><given-names>Dietrich</given-names></name></person-group><article-title>Heptageniidae (Insecta, Ephemeroptera) of Thailand</article-title><source>Zookeys</source><day>26</day><month>2</month><year>2013</year><volume>2013</volume><issue>272</issue><fpage>61</fpage><lpage>93</lpage><pub-id pub-id-type="doi">10.3897/zookeys.272.3638</pub-id></mixed-citation></tp:treatment-meta><tp:nomenclature><tp:taxon-name>
                            <tp:taxon-name-part taxon-name-part-type="genus">Epeorus</tp:taxon-name-part>
                            (<tp:taxon-name-part taxon-name-part-type="subgenus">Epeorus</tp:taxon-name-part>)
                            <tp:taxon-name-part taxon-name-part-type="species">aculeatus</tp:taxon-name-part>
                        <object-id xmlns:xlink="http://www.w3.org/1999/xlink" xlink:type="simple">http://species-id.net/wiki/Epeorus_aculeatus</object-id>
								</tp:taxon-name><tp:taxon-authority>Braasch, 1990</tp:taxon-authority><xref ref-type="fig" rid="F1">Fig. 1A</xref><tp:nomenclature-citation-list><tp:nomenclature-citation><tp:taxon-name>Epeorus aculeatus</tp:taxon-name><comment> Braasch, 1990: 7-9, Figs 1–8. (orig.)</comment></tp:nomenclature-citation><tp:nomenclature-citation><tp:taxon-name>Epeorus (Epeorus) aculeatus</tp:taxon-name><comment> Braasch, 1990 (comb.)</comment></tp:nomenclature-citation></tp:nomenclature-citation-list></tp:nomenclature><tp:treatment-sec sec-type="Larva"><title>Larva.</title><p><xref ref-type="bibr" rid="B6">Braasch 1990</xref>: 7–9, Figs 1–8; <xref ref-type="bibr" rid="B41">Nguyen and Bae 2004a</xref>: 19–21, Figs 1–6.</p></tp:treatment-sec><tp:treatment-sec sec-type="Adult"><title>Adult.</title><p><xref ref-type="bibr" rid="B56">Webb and McCafferty 2006</xref>: 65–68, M, Figs 1–5.</p></tp:treatment-sec><tp:treatment-sec sec-type="Eggs"><title>Eggs.</title><p>Unknown.</p></tp:treatment-sec><tp:treatment-sec sec-type="Distribution"><title>Distribution.</title><p>Mae Chaem district, Doi Inthanon NP (Chiang Mai province); <xref ref-type="bibr" rid="B6">Braasch (1990)</xref> recorded <italic><tp:taxon-name>Epeorus aculeatus</tp:taxon-name></italic> from Doi Inthanon National Park, Chiang Mai province.</p></tp:treatment-sec><tp:treatment-sec sec-type="Diagnosis"><title>Diagnosis.</title><p>The larva of <italic><tp:taxon-name>Epeorus aculeatus</tp:taxon-name></italic>can be distinguished from that of othercongeners by abdominal terga 2-9 (<xref ref-type="fig" rid="F1">Fig. 1A</xref>) each bearing a pair of long, acute, submedian spines on its posterior margin, and with a median dark brown spot on femoral surface.</p></tp:treatment-sec><tp:treatment-sec sec-type="Habitat and biology"><title>Habitat and biology.</title><p>The larva of <italic><tp:taxon-name>Epeorus aculeatus</tp:taxon-name></italic> occurs in headwater streams between 600–740 m alt in Thailand and high mountain streams between 1,400-2,800 m in Vietnam (<xref ref-type="bibr" rid="B41">Nguyen and Bae 2004a</xref>). The larvae are mostly found under rocks in fast flowing reaches of the streams. The substrate consists of mixed sand/gravel and larger stones such as boulders and cobble.</p></tp:treatment-sec><tp:treatment-sec sec-type="Remarks"><title>Remarks.</title><p><xref ref-type="bibr" rid="B6">Braasch (1990)</xref> described this species based on larval specimens. Then, <xref ref-type="bibr" rid="B56">Webb and McCafferty (2006)</xref> described the male imago of <italic><tp:taxon-name>Epeorus aculeatus</tp:taxon-name></italic> based on reared Thai specimens from Doi Suthep NP, Chiangmai province. This species is different from other known species of the genus <italic><tp:taxon-name>Epeorus</tp:taxon-name></italic> by each bearing a pair of long, acute, submedian spines on its posterior margin.</p><!--PageBreak--></tp:treatment-sec><tp:treatment-sec><!--Section generated to contain objects referenced in tp:taxon-treatment.--><fig id="F1" position="float" orientation="portrait"><label>Figure 1.</label><caption><p><bold>A</bold> Habitus of <italic><tp:taxon-name>Epeorus aculeatus</tp:taxon-name></italic> Braasch, 1990 <bold>B</bold> lamellae of gills 7 of <italic><tp:taxon-name>Epeorus khayengensis</tp:taxon-name></italic> Boonsoong &amp; Braasch, 2010 <bold>C–E</bold> ventral view of abdomen (<bold>C</bold>), abdominal gills 1 (<bold>D</bold>) and abdominal terga of (<bold>E</bold>) <italic><tp:taxon-name>Epeorus thailandensis</tp:taxon-name></italic> sp. n. <bold>F</bold> abdominal terga of <italic><tp:taxon-name>Epeorus unicornutus</tp:taxon-name></italic> Braasch, 2006 <bold>G</bold> abdominal terga of <italic><tp:taxon-name>Epeorus khayengensis</tp:taxon-name></italic> Boonsoong &amp; Braasch, 2010 <bold>H–J</bold> abdominal terga (<bold>H</bold>), lamellae of gills 1 (<bold>I</bold>) and tergum VII (<bold>J</bold>) of <italic><tp:taxon-name>Epeorus inthanonensis</tp:taxon-name></italic> Braasch &amp; Boonsoong, 2010.</p></caption><graphic xmlns:xlink="http://www.w3.org/1999/xlink" xlink:href="ZooKeys-272-061-g001.jpg" position="float" orientation="portrait" xlink:type="simple"/></fig></tp:treatment-sec><ref-list><ref id="B6"><mixed-citation xmlns:xlink="http://www.w3.org/1999/xlink" xlink:type="simple"><person-group><name name-style="western"><surname>Braasch</surname><given-names>D</given-names></name></person-group> (<year>1990</year>)<article-title> Neue Eintagsfliegen aus Thailand, nebst einigen Bemerkungen zu deren generischem Status (Insecta, Ephemeroptera: Heptageniidae).</article-title><source>Reichenbachia</source><volume>28</volume> (<issue>2</issue>): <fpage>7</fpage>-<lpage>14</lpage>.</mixed-citation></ref><ref id="B41"><mixed-citation xmlns:xlink="http://www.w3.org/1999/xlink" xlink:type="simple"><person-group><name name-style="western"><surname>Nguyen</surname><given-names>VV</given-names></name><name name-style="western"><surname>Bae</surname><given-names>YJ</given-names></name></person-group> (<year>2004a</year>)<article-title> Larvae of the heptageniid mayfly genus <italic>Epeorus</italic> (Ephemeroptera: Heptageniidae) from Vietnam.</article-title><source>Journal of Asia-Pacific Entomology </source><volume>7</volume> (<issue>1</issue>): <fpage>19</fpage>-<lpage>28</lpage>.</mixed-citation></ref><ref id="B56"><mixed-citation xmlns:xlink="http://www.w3.org/1999/xlink" xlink:type="simple"><person-group><name name-style="western"><surname>Webb</surname><given-names>JM</given-names></name><name name-style="western"><surname>McCafferty</surname><given-names>WP</given-names></name></person-group> (<year>2006</year>)<article-title> First description of the adult male of <italic>Epeorus aculeatus</italic> Braasch (Ephemeroptera: Heptageniidae).</article-title><source>Zootaxa</source><volume>1277</volume>: <fpage>65</fpage>-<lpage>68</lpage>.</mixed-citation></ref></ref-list></tp:taxon-treatment>
