# Supplementary material for: Heptageniidae (Insecta, Ephemeroptera) of Thailand
Source: Zookeys. 2013 Feb 26;(272):61–93. doi: 10.3897/zookeys.272.3638 (PMC3677397; doi:10.3897/zookeys.272.3638)
Supplement: XML Treatment for Epeorus (Epeorus) bifurcatus [file zookeys.272.3638-treatment7.xml]

<!DOCTYPE tp:taxon-treatment
  PUBLIC "-//TaxonX//DTD Taxonomic Treatment Publishing DTD v0 20100105//EN" "tax-treatment-NSO.dtd">
<tp:taxon-treatment xmlns:tp="http://www.plazi.org/taxpub"><tp:treatment-meta><mixed-citation publication-type="journal"><person-group><name><surname>Boonsoong</surname><given-names>Boonsatien</given-names></name><name><surname>Braasch</surname><given-names>Dietrich</given-names></name></person-group><article-title>Heptageniidae (Insecta, Ephemeroptera) of Thailand</article-title><source>Zookeys</source><day>26</day><month>2</month><year>2013</year><volume>2013</volume><issue>272</issue><fpage>61</fpage><lpage>93</lpage><pub-id pub-id-type="doi">10.3897/zookeys.272.3638</pub-id></mixed-citation></tp:treatment-meta><tp:nomenclature><tp:taxon-name>
                            <tp:taxon-name-part taxon-name-part-type="genus">Epeorus</tp:taxon-name-part>
                            (<tp:taxon-name-part taxon-name-part-type="subgenus">Epeorus</tp:taxon-name-part>)
                            <tp:taxon-name-part taxon-name-part-type="species">bifurcatus</tp:taxon-name-part>
                        <object-id xmlns:xlink="http://www.w3.org/1999/xlink" xlink:type="simple">http://species-id.net/wiki/Epeorus_bifurcatus</object-id>
								</tp:taxon-name><tp:taxon-authority>Braasch &amp; Soldán, 1979</tp:taxon-authority><tp:nomenclature-citation-list><tp:nomenclature-citation><tp:taxon-name>Epeorus bifurcatus</tp:taxon-name><comment> Braasch &amp; Soldán, 1979: 266, 270, Figs 15–22. (orig.)</comment></tp:nomenclature-citation><tp:nomenclature-citation><tp:taxon-name>Epeorus (Epeorus) bifurcatus</tp:taxon-name><comment> Braasch &amp; Soldán, 1979 (comb.)</comment></tp:nomenclature-citation></tp:nomenclature-citation-list></tp:nomenclature><tp:treatment-sec sec-type="Larva"><title>Larva.</title><p><xref ref-type="bibr" rid="B15">Braasch and Soldán 1979</xref>: 266, 270, Figs 15–22; <xref ref-type="bibr" rid="B41">Nguyen and Bae 2004a</xref>: 21–22, Figs 7–12.</p></tp:treatment-sec><tp:treatment-sec sec-type="Adult"><title>Adult.</title><p>Unknown.</p></tp:treatment-sec><tp:treatment-sec sec-type="Eggs"><title>Eggs.</title><p>Unknown.</p></tp:treatment-sec><tp:treatment-sec sec-type="Distribution"><title>Distribution.</title><p>Tak province, highway 1090, km 64.5, mountain creek, riffle and run habitats; limy, gravel; leaf packs, wood, secondary forest; 750 m asl, c <named-content xmlns:xlink="http://www.w3.org/1999/xlink" content-type="dwc:verbatimCoordinates" xlink:type="simple">16°30'N, 99°00'E</named-content>; 14.1.2009 (leg. Freitag).</p></tp:treatment-sec><tp:treatment-sec sec-type="Diagnosis"><title>Diagnosis.</title><p>The larva of <italic><tp:taxon-name>Epeorus bifurcatus</tp:taxon-name></italic> can be distinguished from that of itscongeners by pairs of small submedian dorsal tubercles on tergites with acute spines and gill 1 larger than gill 3. In the Figs 7–8 of <xref ref-type="bibr" rid="B41">Nguyen and Bae (2004a)</xref> some characters (the femoral spot, the rim of hairs of the hind margin of head and pronotum) are not described. Furthermore, according to our material, the head of the type species is smoothly trapezoid without markings in anterior median half, however, the head is transversely ellipsoid with a broad dark band between its front and hind margins.</p></tp:treatment-sec><tp:treatment-sec sec-type="Habitat and biology"><title>Habitat and biology.</title><p><xref ref-type="bibr" rid="B41">Nguyen and Bae (2004a)</xref> noted that the larva of <italic><tp:taxon-name>Epeorus bifurcatus</tp:taxon-name></italic> occur in mountain streams ranging between 200–600 m. They were found on the underside of stones in fast flowing sections of the streams.</p></tp:treatment-sec><tp:treatment-sec sec-type="Remarks"><title>Remarks.</title><p><xref ref-type="bibr" rid="B15">Braasch and Soldán (1979)</xref> described this species based on larval specimens and original descriptions are written in Germany. Then, <xref ref-type="bibr" rid="B41">Nguyen and Bae (2004a)</xref> described the larva of <italic><tp:taxon-name>Epeorus bifurcatus</tp:taxon-name></italic> in English based on specimens from northern Vietnam, near the holotype locality.</p></tp:treatment-sec><ref-list><ref id="B15"><mixed-citation xmlns:xlink="http://www.w3.org/1999/xlink" xlink:type="simple"><person-group><name name-style="western"><surname>Braasch</surname><given-names>D</given-names></name><name name-style="western"><surname>Soldán</surname><given-names>T</given-names></name></person-group> (<year>1979</year>)<article-title> Neue Heptageniidae aus Asien (Ephemeroptera).</article-title><source>Reichenbachia </source><volume>17</volume> (<issue>31</issue>): <fpage>261</fpage>-<lpage>272</lpage>.</mixed-citation></ref><ref id="B41"><mixed-citation xmlns:xlink="http://www.w3.org/1999/xlink" xlink:type="simple"><person-group><name name-style="western"><surname>Nguyen</surname><given-names>VV</given-names></name><name name-style="western"><surname>Bae</surname><given-names>YJ</given-names></name></person-group> (<year>2004a</year>)<article-title> Larvae of the heptageniid mayfly genus <italic>Epeorus</italic> (Ephemeroptera: Heptageniidae) from Vietnam.</article-title><source>Journal of Asia-Pacific Entomology </source><volume>7</volume> (<issue>1</issue>): <fpage>19</fpage>-<lpage>28</lpage>.</mixed-citation></ref></ref-list></tp:taxon-treatment>
