# Supplementary material for: Heptageniidae (Insecta, Ephemeroptera) of Thailand
Source: Zookeys. 2013 Feb 26;(272):61–93. doi: 10.3897/zookeys.272.3638 (PMC3677397; doi:10.3897/zookeys.272.3638)
Supplement: XML Treatment for Epeorus (Epeorus) inthanonensis [file zookeys.272.3638-treatment8.xml]

<!DOCTYPE tp:taxon-treatment
  PUBLIC "-//TaxonX//DTD Taxonomic Treatment Publishing DTD v0 20100105//EN" "tax-treatment-NSO.dtd">
<tp:taxon-treatment xmlns:tp="http://www.plazi.org/taxpub"><tp:treatment-meta><mixed-citation publication-type="journal"><person-group><name><surname>Boonsoong</surname><given-names>Boonsatien</given-names></name><name><surname>Braasch</surname><given-names>Dietrich</given-names></name></person-group><article-title>Heptageniidae (Insecta, Ephemeroptera) of Thailand</article-title><source>Zookeys</source><day>26</day><month>2</month><year>2013</year><volume>2013</volume><issue>272</issue><fpage>61</fpage><lpage>93</lpage><pub-id pub-id-type="doi">10.3897/zookeys.272.3638</pub-id></mixed-citation></tp:treatment-meta><tp:nomenclature><tp:taxon-name>
                            <tp:taxon-name-part taxon-name-part-type="genus">Epeorus</tp:taxon-name-part>
                            (<tp:taxon-name-part taxon-name-part-type="subgenus">Epeorus</tp:taxon-name-part>)
                            <tp:taxon-name-part taxon-name-part-type="species">inthanonensis</tp:taxon-name-part>
                        <object-id xmlns:xlink="http://www.w3.org/1999/xlink" xlink:type="simple">http://species-id.net/wiki/Epeorus_inthanonensis</object-id>
								</tp:taxon-name><tp:taxon-authority>Braasch &amp; Boonsoong, 2010</tp:taxon-authority><xref ref-type="fig" rid="F1">Figs 1H–J</xref><tp:nomenclature-citation-list><tp:nomenclature-citation><tp:taxon-name>Epeorus inthanonensis</tp:taxon-name><comment>Braasch &amp; Boonsoong, 2010: 17–19, Figs 69–82. (orig.)</comment></tp:nomenclature-citation><tp:nomenclature-citation><tp:taxon-name>Epeorus (Epeorus) inthanonensis</tp:taxon-name><comment>Braasch &amp; Boonsoong, 2010 (comb.)</comment></tp:nomenclature-citation></tp:nomenclature-citation-list></tp:nomenclature><tp:treatment-sec sec-type="Larva"><title>Larva.</title><p><xref ref-type="bibr" rid="B12">Braasch and Boonsoong 2010</xref>: 17–19, Figs 69–82.</p></tp:treatment-sec><tp:treatment-sec sec-type="Adult"><title>Adult.</title><p>Unknown.</p></tp:treatment-sec><tp:treatment-sec sec-type="Eggs"><title>Eggs.</title><p>Unknown.</p></tp:treatment-sec><tp:treatment-sec sec-type="Distribution"><title>Distribution.</title><p>Doi Inthanon NP (Chiang Mai province).</p></tp:treatment-sec><tp:treatment-sec sec-type="Diagnosis"><title>Diagnosis.</title><p>This species resembles <italic><tp:taxon-name>Epeorus bifurcatus</tp:taxon-name></italic> however, the larva of <italic><tp:taxon-name>Epeorus inthanonensis</tp:taxon-name></italic> has paired tubercles on the terga which are more rounded than in <italic><tp:taxon-name>Epeorus bifurcatus</tp:taxon-name></italic>; they lack spines and gill 1 is smaller than gills 2–6.</p><!--PageBreak--></tp:treatment-sec><tp:treatment-sec sec-type="Habitat and biology"><title>Habitat and biology.</title><p><xref ref-type="bibr" rid="B12">Braasch and Boonsoong (2010)</xref> noted that the larva of <italic><tp:taxon-name>Epeorus inthanonensis</tp:taxon-name></italic> wasfound in small mountain streams ranging between 800–2000 m.</p></tp:treatment-sec><tp:treatment-sec sec-type="Remarks"><title>Remarks.</title><p>This species was described by <xref ref-type="bibr" rid="B12">Braasch and Boonsoong (2010)</xref>. This species resembles <italic><tp:taxon-name>Epeorus bifurcatus</tp:taxon-name></italic> however, the larva has paired tubercles on the terga which are more rounded than in <italic><tp:taxon-name>Epeorus bifurcatus</tp:taxon-name></italic><bold>.</bold></p></tp:treatment-sec><tp:treatment-sec><!--Section generated to contain objects referenced in tp:taxon-treatment.--><fig id="F1" position="float" orientation="portrait"><label>Figure 1.</label><caption><p><bold>A</bold> Habitus of <italic><tp:taxon-name>Epeorus aculeatus</tp:taxon-name></italic> Braasch, 1990 <bold>B</bold> lamellae of gills 7 of <italic><tp:taxon-name>Epeorus khayengensis</tp:taxon-name></italic> Boonsoong &amp; Braasch, 2010 <bold>C–E</bold> ventral view of abdomen (<bold>C</bold>), abdominal gills 1 (<bold>D</bold>) and abdominal terga of (<bold>E</bold>) <italic><tp:taxon-name>Epeorus thailandensis</tp:taxon-name></italic> sp. n. <bold>F</bold> abdominal terga of <italic><tp:taxon-name>Epeorus unicornutus</tp:taxon-name></italic> Braasch, 2006 <bold>G</bold> abdominal terga of <italic><tp:taxon-name>Epeorus khayengensis</tp:taxon-name></italic> Boonsoong &amp; Braasch, 2010 <bold>H–J</bold> abdominal terga (<bold>H</bold>), lamellae of gills 1 (<bold>I</bold>) and tergum VII (<bold>J</bold>) of <italic><tp:taxon-name>Epeorus inthanonensis</tp:taxon-name></italic> Braasch &amp; Boonsoong, 2010.</p></caption><graphic xmlns:xlink="http://www.w3.org/1999/xlink" xlink:href="ZooKeys-272-061-g001.jpg" position="float" orientation="portrait" xlink:type="simple"/></fig></tp:treatment-sec><ref-list><ref id="B12"><mixed-citation xmlns:xlink="http://www.w3.org/1999/xlink" xlink:type="simple"><person-group><name name-style="western"><surname>Braasch</surname><given-names>D</given-names></name><name name-style="western"><surname>Boonsoong</surname><given-names>B</given-names></name></person-group> (<year>2010</year>)<article-title> A contribution to the Heptageniidae (Insecta, Ephemeroptera) of Thailand and Malaysia.</article-title><source>Zootaxa </source><volume>2610</volume>: <fpage>1</fpage>-<lpage>26</lpage>.</mixed-citation></ref></ref-list></tp:taxon-treatment>
