# Supplementary material for: Heptageniidae (Insecta, Ephemeroptera) of Thailand
Source: Zookeys. 2013 Feb 26;(272):61–93. doi: 10.3897/zookeys.272.3638 (PMC3677397; doi:10.3897/zookeys.272.3638)
Supplement: XML Treatment for Rhithrogena (Tumungula) siamensis [file zookeys.272.3638-treatment10.xml]

<!DOCTYPE tp:taxon-treatment
  PUBLIC "-//TaxonX//DTD Taxonomic Treatment Publishing DTD v0 20100105//EN" "tax-treatment-NSO.dtd">
<tp:taxon-treatment xmlns:tp="http://www.plazi.org/taxpub"><tp:treatment-meta><mixed-citation publication-type="journal"><person-group><name><surname>Boonsoong</surname><given-names>Boonsatien</given-names></name><name><surname>Braasch</surname><given-names>Dietrich</given-names></name></person-group><article-title>Heptageniidae (Insecta, Ephemeroptera) of Thailand</article-title><source>Zookeys</source><day>26</day><month>2</month><year>2013</year><volume>2013</volume><issue>272</issue><fpage>61</fpage><lpage>93</lpage><pub-id pub-id-type="doi">10.3897/zookeys.272.3638</pub-id></mixed-citation></tp:treatment-meta><tp:nomenclature><tp:taxon-name>
                            <tp:taxon-name-part taxon-name-part-type="genus">Rhithrogena</tp:taxon-name-part>
                            (<tp:taxon-name-part taxon-name-part-type="subgenus">Tumungula</tp:taxon-name-part>)
                            <tp:taxon-name-part taxon-name-part-type="species">siamensis</tp:taxon-name-part>
                        <object-id xmlns:xlink="http://www.w3.org/1999/xlink" xlink:type="simple">http://species-id.net/wiki/Rhithrogena_siamensis</object-id>
								</tp:taxon-name><tp:taxon-authority>Braasch &amp; Boonsoong, 2009</tp:taxon-authority><xref ref-type="fig" rid="F2">Figs 2A</xref><xref ref-type="fig" rid="F5">5C–D</xref><tp:nomenclature-citation-list><tp:nomenclature-citation><tp:taxon-name>Rhithrogena (Tumungula) siamensis</tp:taxon-name><comment> Braasch &amp; Boonsoong, 2009: 39–43, Figs 32–47. (orig.)</comment></tp:nomenclature-citation></tp:nomenclature-citation-list></tp:nomenclature><tp:treatment-sec sec-type="Larva"><title>Larva. </title><p><xref ref-type="bibr" rid="B11">Braasch and Boonsoong 2009</xref>: 39–43, Figs 32–47.</p></tp:treatment-sec><tp:treatment-sec sec-type="Adult"><title>Adult.</title><p><xref ref-type="bibr" rid="B11">Braasch and Boonsoong 2009</xref>: 38-39, M, Figs 19–30; F, Fig. 31.</p><p><bold>Eggs.</bold> General shape ovoid. One of the poles terminates with large knob-terminated coiled threads (KCTs) (<xref ref-type="fig" rid="F5">Fig. 5C</xref>), the whole chorion is covered with uniform granules and scattered with small loose KCTs, with a large micropyle on the equatorial plane (<xref ref-type="fig" rid="F5">Fig. 5D</xref>).</p></tp:treatment-sec><tp:treatment-sec sec-type="Distribution"><title>Distribution.</title><p>Mae Hong Son province, Chiang Mai province, Chiang Rai province, Loei province.</p></tp:treatment-sec><tp:treatment-sec sec-type="Diagnosis"><title>Diagnosis.</title><p>The larva of <italic><tp:taxon-name>Rhithrogena siamensis</tp:taxon-name></italic> resembles <italic><tp:taxon-name>Rhithrogena (Tumungula) unica</tp:taxon-name></italic> Zhou &amp; Peters, 2004 but differs in mouthparts structure and gill 1, with <italic><tp:taxon-name>Rhithrogena siamensis</tp:taxon-name></italic> being pointed-crenulate and having longer plica which are more bluntly rounded, whereas that of <italic><tp:taxon-name>Rhithrogena (Tumungula) unica</tp:taxon-name></italic> has a few angular crenulations and a shorter, more strongly rounded plica.</p></tp:treatment-sec><tp:treatment-sec sec-type="Habitat and biology"><title>Habitat and biology.</title><p><italic><tp:taxon-name>Rhithrogena siamensis</tp:taxon-name></italic> larvae cling to rock surfaces in medium- to fast-flowing water. Collections over most of the year revealed that the flight <!--PageBreak-->season at altitudes of 600 m was mainly during March/April, just before the beginning of the monsoon rains in May.</p></tp:treatment-sec><tp:treatment-sec sec-type="Remarks"><title>Remarks.</title><p>Only one species of <italic><tp:taxon-name>Rhithrogena</tp:taxon-name></italic> was identified in our study as being distributed thoughout Thailand. They live in a rapid current of stream.</p></tp:treatment-sec><tp:treatment-sec><!--Section generated to contain objects referenced in tp:taxon-treatment.--><fig id="F2" position="float" orientation="portrait"><label>Figure 2.</label><caption><p><bold>A</bold> Ventral view of abdomen of <italic><tp:taxon-name>Rhithrogena siamensis</tp:taxon-name></italic> Braasch &amp; Boonsoong, 2009 <bold>B–E</bold> lamellae of gills 1 (<bold>B</bold>), 3 (<bold>C</bold>), 5 (<bold>D</bold>) and 7 (<bold>E</bold>) of <italic><tp:taxon-name>Trichogenia maxillaris</tp:taxon-name></italic> Braasch &amp; Soldán, 1988 <bold>F</bold> ventral view of left maxilla of <italic><tp:taxon-name>Trichogenia maxillaris</tp:taxon-name></italic> Braasch &amp; Soldán, 1988 <bold>G</bold> bristles on dorsal face of abdominal terga of <italic><tp:taxon-name>Trichogenia maxillaris</tp:taxon-name></italic> Braasch &amp; Soldán, 1988 <bold>H</bold> ventral view of left maxilla of <italic><tp:taxon-name>Compsoneuria langensis</tp:taxon-name></italic> Braasch &amp; Boonsoong, 2010 <bold>I-J</bold> abdominal terga (<bold>I</bold>) and tergum VII (<bold>J</bold>) of <italic><tp:taxon-name>Notacanthurus baei</tp:taxon-name></italic> Braasch &amp; Boonsoong, 2009.</p></caption><graphic xmlns:xlink="http://www.w3.org/1999/xlink" xlink:href="ZooKeys-272-061-g002.jpg" position="float" orientation="portrait" xlink:type="simple"/></fig><fig id="F5" position="float" orientation="portrait"><label>Figure 5.</label><caption><p><bold>A–B</bold> General outline (<bold>A</bold>) and micropyle (<bold>B</bold>) of the egg of <italic><tp:taxon-name>Epeorus khayengensis</tp:taxon-name></italic> Boonsoong &amp; Braasch, 2010 <bold>C-D</bold> General outline (<bold>C</bold>) and micropyle (<bold>D</bold>) of the egg of <italic><tp:taxon-name>Rhithrogena siamensis</tp:taxon-name></italic> Braasch &amp; Boonsoong, 2009. Scale bars 20 µm for <bold>A</bold> and <bold>C</bold>; 5 µm for <bold>B</bold> and <bold>D</bold>.</p></caption><graphic xmlns:xlink="http://www.w3.org/1999/xlink" xlink:href="ZooKeys-272-061-g005.jpg" position="float" orientation="portrait" xlink:type="simple"/></fig></tp:treatment-sec><ref-list><ref id="B11"><mixed-citation xmlns:xlink="http://www.w3.org/1999/xlink" xlink:type="simple"><person-group><name name-style="western"><surname>Braasch</surname><given-names>D</given-names></name><name name-style="western"><surname>Boonsoong</surname><given-names>B</given-names></name></person-group> (<year>2009</year>)<article-title> A new <italic>Notacanthurus</italic> Tshernova, 1974 and a new <italic>Rhithrogena</italic> Eaton, 1881 (subgenus <italic>Tumungula</italic> Zhou &amp; Peters, 2004) from Thailand (Heptageniidae, Ephemeroptera).</article-title><source>Zootaxa </source><volume>2166</volume>: <fpage>33</fpage>-<lpage>44</lpage>.</mixed-citation></ref></ref-list></tp:taxon-treatment>
