# Supplementary material for: Heptageniidae (Insecta, Ephemeroptera) of Thailand
Source: Zookeys. 2013 Feb 26;(272):61–93. doi: 10.3897/zookeys.272.3638 (PMC3677397; doi:10.3897/zookeys.272.3638)
Supplement: XML Treatment for Trichogenia maxillaris [file zookeys.272.3638-treatment12.xml]

<!DOCTYPE tp:taxon-treatment
  PUBLIC "-//TaxonX//DTD Taxonomic Treatment Publishing DTD v0 20100105//EN" "tax-treatment-NSO.dtd">
<tp:taxon-treatment xmlns:tp="http://www.plazi.org/taxpub"><tp:treatment-meta><mixed-citation publication-type="journal"><person-group><name><surname>Boonsoong</surname><given-names>Boonsatien</given-names></name><name><surname>Braasch</surname><given-names>Dietrich</given-names></name></person-group><article-title>Heptageniidae (Insecta, Ephemeroptera) of Thailand</article-title><source>Zookeys</source><day>26</day><month>2</month><year>2013</year><volume>2013</volume><issue>272</issue><fpage>61</fpage><lpage>93</lpage><pub-id pub-id-type="doi">10.3897/zookeys.272.3638</pub-id></mixed-citation></tp:treatment-meta><tp:nomenclature><tp:taxon-name>
                            <tp:taxon-name-part taxon-name-part-type="genus">Trichogenia</tp:taxon-name-part>
                            <tp:taxon-name-part taxon-name-part-type="species">maxillaris</tp:taxon-name-part>
                        <object-id xmlns:xlink="http://www.w3.org/1999/xlink" xlink:type="simple">http://species-id.net/wiki/Trichogenia_maxillaris</object-id>
								</tp:taxon-name><tp:taxon-authority>Braasch &amp; Soldán, 1988</tp:taxon-authority><xref ref-type="fig" rid="F2">Figs 2B–G</xref><tp:nomenclature-citation-list><tp:nomenclature-citation><tp:taxon-name>Trichogenia maxillaris</tp:taxon-name><comment> Braasch &amp; Soldán, 1988: 119-124, Figs 1–13. (orig.)</comment></tp:nomenclature-citation><tp:nomenclature-citation><tp:taxon-name>Heptagenia maxillaris</tp:taxon-name><comment> Kluge, 2004: 173. (comb.)</comment></tp:nomenclature-citation></tp:nomenclature-citation-list></tp:nomenclature><tp:treatment-sec sec-type="Larva"><title>Larva.</title><p><xref ref-type="bibr" rid="B23">Braasch and Soldán 1988</xref>: 119-124, Figs 1–13.</p></tp:treatment-sec><tp:treatment-sec sec-type="Adult"><title>Adult.</title><p>Unknown.</p></tp:treatment-sec><tp:treatment-sec sec-type="Eggs"><title>Eggs.</title><p>Unknown.</p></tp:treatment-sec><tp:treatment-sec sec-type="Distribution"><title>Distribution.</title><p>Doi Suthep, Chiang Mai province; Loei province; Soppong, Mae Hong Son province.</p></tp:treatment-sec><tp:treatment-sec sec-type="Diagnosis"><title>Diagnosis.</title><p><italic><tp:taxon-name>Trichogenia maxillaris</tp:taxon-name></italic> can be differentiated from congeners by the following combination of characteristics: gill lamellae 2–7, long, narrow and sharply pointed; base of outer canines of mandibles without dense lateral brush of setae; supracoxal sclerites short. The other <italic><tp:taxon-name>Trichogenia</tp:taxon-name></italic> species have gill lamellae 5-7 rounded with a pointed apex, base of outer canines of mandibles with dense lateral brush of setae, and supracoxal sclerites long and pointed.</p></tp:treatment-sec><tp:treatment-sec sec-type="Habitat and biology"><title>Habitat and biology.</title><p><italic><tp:taxon-name>Trichogenia maxillaris</tp:taxon-name></italic> larvae occur in small mountain streams. To date, only a few <italic><tp:taxon-name>Trichogenia</tp:taxon-name></italic> specimens have been collected in Thai streams. This species appears to be a sensitive indicator because larvae were found exclusively in forest stream areas.</p></tp:treatment-sec><tp:treatment-sec sec-type="Remarks"><title>Remarks.</title><p>Only one species of <italic><tp:taxon-name>Trichogenia</tp:taxon-name></italic> (<italic><tp:taxon-name>Trichogenia maxillaries</tp:taxon-name></italic>) was reported from Thailand. The larva of this species was described by <xref ref-type="bibr" rid="B23">Braasch and Soldán (1988)</xref>. The adults are unknown.</p></tp:treatment-sec><tp:treatment-sec><!--Section generated to contain objects referenced in tp:taxon-treatment.--><fig id="F2" position="float" orientation="portrait"><label>Figure 2.</label><caption><p><bold>A</bold> Ventral view of abdomen of <italic><tp:taxon-name>Rhithrogena siamensis</tp:taxon-name></italic> Braasch &amp; Boonsoong, 2009 <bold>B–E</bold> lamellae of gills 1 (<bold>B</bold>), 3 (<bold>C</bold>), 5 (<bold>D</bold>) and 7 (<bold>E</bold>) of <italic><tp:taxon-name>Trichogenia maxillaris</tp:taxon-name></italic> Braasch &amp; Soldán, 1988 <bold>F</bold> ventral view of left maxilla of <italic><tp:taxon-name>Trichogenia maxillaris</tp:taxon-name></italic> Braasch &amp; Soldán, 1988 <bold>G</bold> bristles on dorsal face of abdominal terga of <italic><tp:taxon-name>Trichogenia maxillaris</tp:taxon-name></italic> Braasch &amp; Soldán, 1988 <bold>H</bold> ventral view of left maxilla of <italic><tp:taxon-name>Compsoneuria langensis</tp:taxon-name></italic> Braasch &amp; Boonsoong, 2010 <bold>I-J</bold> abdominal terga (<bold>I</bold>) and tergum VII (<bold>J</bold>) of <italic><tp:taxon-name>Notacanthurus baei</tp:taxon-name></italic> Braasch &amp; Boonsoong, 2009.</p></caption><graphic xmlns:xlink="http://www.w3.org/1999/xlink" xlink:href="ZooKeys-272-061-g002.jpg" position="float" orientation="portrait" xlink:type="simple"/></fig></tp:treatment-sec><ref-list><ref id="B23"><mixed-citation xmlns:xlink="http://www.w3.org/1999/xlink" xlink:type="simple"><person-group><name name-style="western"><surname>Braasch</surname><given-names>D</given-names></name><name name-style="western"><surname>Soldán</surname><given-names>T</given-names></name></person-group> (<year>1988</year>)<article-title> <italic>Trichogenia</italic> gen.n., eine neue Gattung der Eintagsfliegen aus Vietnam (Insecta, Ephemeroptera, Heptageniidae).</article-title><source>Reichenbachia </source><volume>25</volume> (<issue>25</issue>): <fpage>119</fpage>-<lpage>124</lpage>.</mixed-citation></ref></ref-list></tp:taxon-treatment>
