# Supplementary material for: Heptageniidae (Insecta, Ephemeroptera) of Thailand
Source: Zookeys. 2013 Feb 26;(272):61–93. doi: 10.3897/zookeys.272.3638 (PMC3677397; doi:10.3897/zookeys.272.3638)
Supplement: XML Treatment for Thalerosphyrus [file zookeys.272.3638-treatment15.xml]

<!DOCTYPE tp:taxon-treatment
  PUBLIC "-//TaxonX//DTD Taxonomic Treatment Publishing DTD v0 20100105//EN" "tax-treatment-NSO.dtd">
<tp:taxon-treatment xmlns:tp="http://www.plazi.org/taxpub"><tp:treatment-meta><mixed-citation publication-type="journal"><person-group><name><surname>Boonsoong</surname><given-names>Boonsatien</given-names></name><name><surname>Braasch</surname><given-names>Dietrich</given-names></name></person-group><article-title>Heptageniidae (Insecta, Ephemeroptera) of Thailand</article-title><source>Zookeys</source><day>26</day><month>2</month><year>2013</year><volume>2013</volume><issue>272</issue><fpage>61</fpage><lpage>93</lpage><pub-id pub-id-type="doi">10.3897/zookeys.272.3638</pub-id></mixed-citation></tp:treatment-meta><tp:nomenclature><label>Genus</label><tp:taxon-name>
                            <tp:taxon-name-part taxon-name-part-type="genus">Thalerosphyrus</tp:taxon-name-part>
                        <object-id xmlns:xlink="http://www.w3.org/1999/xlink" xlink:type="simple">http://species-id.net/wiki/Thalerosphyrus</object-id>
								</tp:taxon-name><tp:taxon-authority>Eaton, 1881</tp:taxon-authority><xref ref-type="fig" rid="F3">Figs 3B–D</xref><xref ref-type="fig" rid="F6">6C–D</xref></tp:nomenclature><tp:treatment-sec sec-type="Remarks"><title>Remarks.</title><p><italic><tp:taxon-name>Thalerosphyrus</tp:taxon-name></italic> occurs from China through Southeast Asia to India. This genus is originally described from tropical Southeast Asia. <italic><tp:taxon-name>Thalerosphyrus sinuosus</tp:taxon-name></italic> Navás, 1933seems to be widely distributed in Thailand and adjacent countries (<xref ref-type="bibr" rid="B42">Nguyen and Bae 2004b</xref>). Larvae of <italic><tp:taxon-name>Thalerosphyrus</tp:taxon-name></italic> are usually the dominant heptageniids in Thai streams as well as those of <italic><tp:taxon-name>Afronurus</tp:taxon-name></italic>.</p><fig id="F3" position="float" orientation="portrait"><label>Figure 3.</label><caption><p><bold>A</bold> Right side of thorax of <italic><tp:taxon-name>Afronurus namnaoensis</tp:taxon-name></italic> Braasch &amp; Boonsoong, 2010 <bold>B–D</bold> right side of thorax (<bold>B</bold>), ventral view of head capsule (<bold>C</bold>) and ventral view of posterior abdomen (<bold>D</bold>) of <italic><tp:taxon-name>Thalerosphyrus sinuosus</tp:taxon-name></italic> Navás, 1933 <bold>E–H</bold> lamella of gills 3 (<bold>E</bold>), 4 (<bold>F</bold>), 5 (<bold>G</bold>), 6 (<bold>H</bold>) of <italic><tp:taxon-name>Compsoneuria (Siamoneuria) kovaci</tp:taxon-name></italic> Braasch, 2006 <bold>I–J</bold> dorsal view of abdomen (<bold>I</bold>), lamella of gills 7 (<bold>J</bold>) of <italic><tp:taxon-name>Compsoneuria thienemanni</tp:taxon-name></italic> Ulmer, 1939 <bold>K–L</bold> dorsal view of abdomen (<bold>K</bold>), lamella of gills 7 (<bold>L</bold>) of <italic><tp:taxon-name>Compsoneuria langensis</tp:taxon-name></italic> Braasch &amp; Boonsoong, 2010.</p></caption><graphic xmlns:xlink="http://www.w3.org/1999/xlink" xlink:href="ZooKeys-272-061-g003.jpg" position="float" orientation="portrait" xlink:type="simple"/></fig></tp:treatment-sec><tp:treatment-sec><!--Section generated to contain objects referenced in tp:taxon-treatment.--><fig id="F6" position="float" orientation="portrait"><label>Figure 6.</label><caption><p><bold>A–B</bold> General outline (<bold>A</bold>) and micropyle (<bold>B</bold>) of the egg of <italic><tp:taxon-name>Notacanthurus baei</tp:taxon-name></italic> Braasch &amp; Boonsoong, 2009 <bold>C-D</bold> General outline (<bold>C</bold>) and micropyle (<bold>D</bold>) of the egg of <italic><tp:taxon-name>Thalerosphyrus sinuosus</tp:taxon-name></italic> Navás, 1933. Scale bars 20 µm for <bold>A</bold> and <bold>C</bold>; 5 µm for <bold>B</bold> and <bold>D</bold>.</p></caption><graphic xmlns:xlink="http://www.w3.org/1999/xlink" xlink:href="ZooKeys-272-061-g006.jpg" position="float" orientation="portrait" xlink:type="simple"/></fig></tp:treatment-sec><ref-list><ref id="B42"><mixed-citation xmlns:xlink="http://www.w3.org/1999/xlink" xlink:type="simple"><person-group><name name-style="western"><surname>Nguyen</surname><given-names>VV</given-names></name><name name-style="western"><surname>Bae</surname><given-names>YJ</given-names></name></person-group> (<year>2004b</year>)<article-title> Two heptageniid mayfly species of <italic>Thalerosphyrus</italic> Eaton (Epemeroptera: Heptageniidae) from Vietnam.</article-title><source>The Korean Journal of Systematic Zoology </source><volume>20</volume> (<issue>2</issue>): <fpage>215</fpage>-<lpage>223</lpage>.</mixed-citation></ref></ref-list></tp:taxon-treatment>
