# Supplementary material for: Heptageniidae (Insecta, Ephemeroptera) of Thailand
Source: Zookeys. 2013 Feb 26;(272):61–93. doi: 10.3897/zookeys.272.3638 (PMC3677397; doi:10.3897/zookeys.272.3638)
Supplement: XML Treatment for Thalerosphyrus sinuosus [file zookeys.272.3638-treatment16.xml]

<!DOCTYPE tp:taxon-treatment
  PUBLIC "-//TaxonX//DTD Taxonomic Treatment Publishing DTD v0 20100105//EN" "tax-treatment-NSO.dtd">
<tp:taxon-treatment xmlns:tp="http://www.plazi.org/taxpub"><tp:treatment-meta><mixed-citation publication-type="journal"><person-group><name><surname>Boonsoong</surname><given-names>Boonsatien</given-names></name><name><surname>Braasch</surname><given-names>Dietrich</given-names></name></person-group><article-title>Heptageniidae (Insecta, Ephemeroptera) of Thailand</article-title><source>Zookeys</source><day>26</day><month>2</month><year>2013</year><volume>2013</volume><issue>272</issue><fpage>61</fpage><lpage>93</lpage><pub-id pub-id-type="doi">10.3897/zookeys.272.3638</pub-id></mixed-citation></tp:treatment-meta><tp:nomenclature><tp:taxon-name>
                            <tp:taxon-name-part taxon-name-part-type="genus">Thalerosphyrus</tp:taxon-name-part>
                            <tp:taxon-name-part taxon-name-part-type="species">sinuosus</tp:taxon-name-part>
                        <object-id xmlns:xlink="http://www.w3.org/1999/xlink" xlink:type="simple">http://species-id.net/wiki/Thalerosphyrus_sinuosus</object-id>
								</tp:taxon-name><tp:taxon-authority>Navás, 1933</tp:taxon-authority><xref ref-type="fig" rid="F3">Figs 3B–D</xref><xref ref-type="fig" rid="F6">6C–D</xref><xref ref-type="fig" rid="F9">9F</xref><tp:nomenclature-citation-list><tp:nomenclature-citation><tp:taxon-name>Thalerosphyrus sinuosus</tp:taxon-name><comment> Navás, 1933: 70, F, Fig. 80. (orig.)</comment></tp:nomenclature-citation></tp:nomenclature-citation-list></tp:nomenclature><tp:treatment-sec sec-type="Larva"><title>Larva.</title><p><xref ref-type="bibr" rid="B17">Braasch and Soldán 1984b</xref>: 203–205 (sub name <italic><tp:taxon-name>Thalerosphyrus siamensis</tp:taxon-name></italic> Dang, 1967, Figs 5–20v, 26)</p></tp:treatment-sec><tp:treatment-sec sec-type="Adult"><title>Adult.</title><p><xref ref-type="bibr" rid="B39">Navás 1933</xref>: 70, F, fig. 80; <xref ref-type="bibr" rid="B51">Ulmer 1939</xref>: 551–555, M&amp;F, Figs 118–128; <xref ref-type="bibr" rid="B17">Braasch and Soldán 1984b</xref>: 201–206, Figs 1–8, M, 25.</p><!--PageBreak--></tp:treatment-sec><tp:treatment-sec sec-type="Eggs"><title>Eggs.</title><p>KCTs randomly scattered laterally and concentrated at both poles, although larger and numerous at the pole (<xref ref-type="fig" rid="F6">Fig. 6C</xref>). Rounded tubercles are scattered all over the surface of the chorion (<xref ref-type="fig" rid="F6">Fig. 6D</xref>). Five – six micropyles located on equatorial plane.</p></tp:treatment-sec><tp:treatment-sec sec-type="Distribution"><title>Distribution.</title><p>Widely distributed in many parts of Thai streams.</p></tp:treatment-sec><tp:treatment-sec sec-type="Diagnosis"><title>Diagnosis.</title><p>The combination of having a distinctly thickened anterior margin of the head capsule, long posterolateral spines on the abdomen, acutely pointed supracoxal spurs, and well-developed lamellae on gills 1 will distinguish <italic><tp:taxon-name>Thalerosphyrus</tp:taxon-name></italic> from other <tp:taxon-name>Ecdyonurinae</tp:taxon-name> genera. Within <italic><tp:taxon-name>Thalerosphyrus</tp:taxon-name></italic> is a ‘<italic>sinuosus</italic>’ group of species with larvae having the above-mentioned combination, having in both sexes of adults “costal and subcostal fields with two indistict umbra-brown spots, the first at the beginning of pterostigmatic region, the second directly to the wing tip” (<xref ref-type="bibr" rid="B39">Navás 1933</xref>) and a ‘<italic>determinatus</italic>’ group, having larvae with short posterolateral spines; however, both sexes of adults have umbra-brown tinged costal and subcostal fields on forewings. In general, the species differentiation in the genus (<italic><tp:taxon-name>Thalerosphyrus</tp:taxon-name></italic> ‘<italic>sinuosus</italic>’ group) is unsatisfying and requires verification. The larva of <italic><tp:taxon-name>Thalerosphyrus sinuosus</tp:taxon-name></italic> can be differentiated by the combination of the following characters: gill 3 of rounded shape is much less wide than that of <italic><tp:taxon-name>Thalerosphyrus vietnamensis</tp:taxon-name></italic> (Dang, 1967) <!--PageBreak-->and while in <italic><tp:taxon-name>Thalerosphyrus flowersi</tp:taxon-name></italic> (<xref ref-type="bibr" rid="B52">Venkataraman and Sivaramakrishnan 1987</xref>) the inner side of gill 1 has a straight margin, that of <italic><tp:taxon-name>Thalerosphyrus vietnamensis</tp:taxon-name></italic> (=<italic><tp:taxon-name>Thalerosphyrus sinuosus</tp:taxon-name></italic>?) is slightly concave.</p></tp:treatment-sec><tp:treatment-sec sec-type="Habitat and biology"><title>Habitat and biology.</title><p><italic><tp:taxon-name>Thalerosphyrus sinuosus</tp:taxon-name></italic> larvae (<xref ref-type="fig" rid="F9">Fig. 9F</xref>) are one of the most widespread mayfly species in Thailand. The larvae are found underneath stones in slow-flowing reaches of streams (water velocity approximately 3-7 cm/sec, water depth ranges between 7–17 cm). The larvae cling to submerged boulders and cobbles. Because they feed by grazing on diatoms, algae and detritus on stream rocks, they prefer rocky substrates in fairly clear to silty sediments.</p></tp:treatment-sec><tp:treatment-sec sec-type="Remarks"><title>Remarks.</title><p>Only one species of <italic><tp:taxon-name>Thalerosphyrus</tp:taxon-name></italic> (<italic><tp:taxon-name>Thalerosphyrus sinuosus</tp:taxon-name></italic>) was identified from Thailand and this species widely distributed in Thai streams. The larva and adults of this species were adequately described by <xref ref-type="bibr" rid="B17">Braasch and Soldán (1984b)</xref> and <xref ref-type="bibr" rid="B39">Navás (1933)</xref>.</p></tp:treatment-sec><tp:treatment-sec><!--Section generated to contain objects referenced in tp:taxon-treatment.--><fig id="F3" position="float" orientation="portrait"><label>Figure 3.</label><caption><p><bold>A</bold> Right side of thorax of <italic><tp:taxon-name>Afronurus namnaoensis</tp:taxon-name></italic> Braasch &amp; Boonsoong, 2010 <bold>B–D</bold> right side of thorax (<bold>B</bold>), ventral view of head capsule (<bold>C</bold>) and ventral view of posterior abdomen (<bold>D</bold>) of <italic><tp:taxon-name>Thalerosphyrus sinuosus</tp:taxon-name></italic> Navás, 1933 <bold>E–H</bold> lamella of gills 3 (<bold>E</bold>), 4 (<bold>F</bold>), 5 (<bold>G</bold>), 6 (<bold>H</bold>) of <italic><tp:taxon-name>Compsoneuria (Siamoneuria) kovaci</tp:taxon-name></italic> Braasch, 2006 <bold>I–J</bold> dorsal view of abdomen (<bold>I</bold>), lamella of gills 7 (<bold>J</bold>) of <italic><tp:taxon-name>Compsoneuria thienemanni</tp:taxon-name></italic> Ulmer, 1939 <bold>K–L</bold> dorsal view of abdomen (<bold>K</bold>), lamella of gills 7 (<bold>L</bold>) of <italic><tp:taxon-name>Compsoneuria langensis</tp:taxon-name></italic> Braasch &amp; Boonsoong, 2010.</p></caption><graphic xmlns:xlink="http://www.w3.org/1999/xlink" xlink:href="ZooKeys-272-061-g003.jpg" position="float" orientation="portrait" xlink:type="simple"/></fig><fig id="F6" position="float" orientation="portrait"><label>Figure 6.</label><caption><p><bold>A–B</bold> General outline (<bold>A</bold>) and micropyle (<bold>B</bold>) of the egg of <italic><tp:taxon-name>Notacanthurus baei</tp:taxon-name></italic> Braasch &amp; Boonsoong, 2009 <bold>C-D</bold> General outline (<bold>C</bold>) and micropyle (<bold>D</bold>) of the egg of <italic><tp:taxon-name>Thalerosphyrus sinuosus</tp:taxon-name></italic> Navás, 1933. Scale bars 20 µm for <bold>A</bold> and <bold>C</bold>; 5 µm for <bold>B</bold> and <bold>D</bold>.</p></caption><graphic xmlns:xlink="http://www.w3.org/1999/xlink" xlink:href="ZooKeys-272-061-g006.jpg" position="float" orientation="portrait" xlink:type="simple"/></fig><fig id="F9" position="float" orientation="portrait"><label>Figure 9.</label><caption><p><bold>A</bold> Habitus of <italic><tp:taxon-name>Asionurus namnaoensis</tp:taxon-name></italic> Braasch &amp; Boonsoong, 2010 <bold>B</bold> habitus of <italic><tp:taxon-name>Asionurus primus</tp:taxon-name></italic> Braasch &amp; Soldán, 1986 <bold>C</bold>habitus of <italic><tp:taxon-name>Compsoneuria thienemanni</tp:taxon-name></italic>Ulmer, 1939 <bold>D</bold>habitus of <italic><tp:taxon-name>Epeorus khayengensis</tp:taxon-name></italic> Boonsoong &amp; Braasch, 2010 <bold>E</bold> habitus of <italic><tp:taxon-name>Rhithrogena tonkinensis</tp:taxon-name></italic> Soldán &amp; Braasch, 1986 <bold>F</bold> habitus of <italic><tp:taxon-name>Thalerosphyrus sinuosus</tp:taxon-name></italic> Navás, 1933.</p></caption><graphic xmlns:xlink="http://www.w3.org/1999/xlink" xlink:href="ZooKeys-272-061-g009.jpg" position="float" orientation="portrait" xlink:type="simple"/></fig></tp:treatment-sec><ref-list><ref id="B17"><mixed-citation xmlns:xlink="http://www.w3.org/1999/xlink" xlink:type="simple"><person-group><name name-style="western"><surname>Braasch</surname><given-names>D</given-names></name><name name-style="western"><surname>Soldán</surname><given-names>T</given-names></name></person-group> (<year>1984b</year>)<article-title> Beitrag zur Kenntnis der Gattung <italic>Thalerosphyrus</italic> Eaton, 1881 im Hinblick auf die Gattung <italic>Ecdyonuroides</italic> Thanh, 1967.</article-title><source>Reichenbachia </source><volume>22</volume> (<issue>27</issue>): <fpage>201</fpage>-<lpage>206</lpage>.</mixed-citation></ref><ref id="B39"><mixed-citation xmlns:xlink="http://www.w3.org/1999/xlink" xlink:type="simple"><person-group><name name-style="western"><surname>Navás</surname><given-names>L</given-names></name></person-group> (<year>1933</year>)<article-title> Insecta orientalia. XII series.</article-title><source>Memorie dell’Accademia Pontifica dei Nuovi Lincei, Rome </source><volume>17</volume> (<issue>2</issue>): <fpage>75</fpage>-<lpage>108</lpage>.</mixed-citation></ref><ref id="B51"><mixed-citation xmlns:xlink="http://www.w3.org/1999/xlink" xlink:type="simple"><person-group><name name-style="western"><surname>Ulmer</surname><given-names>G</given-names></name></person-group> (<year>1939</year>)<source> Eintagsfliegen (Ephemeroptera) von den Sunda-Inseln. Archiv für Hydrobiologie, Supplement 26, 443–692.</source></mixed-citation></ref><ref id="B52"><mixed-citation xmlns:xlink="http://www.w3.org/1999/xlink" xlink:type="simple"><person-group><name name-style="western"><surname>Venkataraman</surname><given-names>K</given-names></name><name name-style="western"><surname>Sivaramakrishnan</surname><given-names>KG</given-names></name></person-group> (<year>1987</year>)<article-title> A new species of Thalerosphyrus from South India (Ephemeroptera: Heptageniidae).</article-title><source>Current Science </source><volume>56</volume> (<issue>21</issue>): <fpage>1126</fpage>-<lpage>1129</lpage>.</mixed-citation></ref></ref-list></tp:taxon-treatment>
