# Supplementary material for: Heptageniidae (Insecta, Ephemeroptera) of Thailand
Source: Zookeys. 2013 Feb 26;(272):61–93. doi: 10.3897/zookeys.272.3638 (PMC3677397; doi:10.3897/zookeys.272.3638)
Supplement: XML Treatment for Compsoneuria [file zookeys.272.3638-treatment17.xml]

<!DOCTYPE tp:taxon-treatment
  PUBLIC "-//TaxonX//DTD Taxonomic Treatment Publishing DTD v0 20100105//EN" "tax-treatment-NSO.dtd">
<tp:taxon-treatment xmlns:tp="http://www.plazi.org/taxpub"><tp:treatment-meta><mixed-citation publication-type="journal"><person-group><name><surname>Boonsoong</surname><given-names>Boonsatien</given-names></name><name><surname>Braasch</surname><given-names>Dietrich</given-names></name></person-group><article-title>Heptageniidae (Insecta, Ephemeroptera) of Thailand</article-title><source>Zookeys</source><day>26</day><month>2</month><year>2013</year><volume>2013</volume><issue>272</issue><fpage>61</fpage><lpage>93</lpage><pub-id pub-id-type="doi">10.3897/zookeys.272.3638</pub-id></mixed-citation></tp:treatment-meta><tp:nomenclature><label>Genus</label><tp:taxon-name>
                            <tp:taxon-name-part taxon-name-part-type="genus">Compsoneuria</tp:taxon-name-part>
                        <object-id xmlns:xlink="http://www.w3.org/1999/xlink" xlink:type="simple">http://species-id.net/wiki/Compsoneuria</object-id>
								</tp:taxon-name><tp:taxon-authority>Eaton, 1881</tp:taxon-authority><xref ref-type="fig" rid="F2">Figs 2H</xref><xref ref-type="fig" rid="F3">3E–L</xref><xref ref-type="fig" rid="F7">7A–B</xref><xref ref-type="fig" rid="F9">9C</xref></tp:nomenclature><tp:treatment-sec sec-type="Remarks"><title>Remarks.</title><p>The heptageniid mayfly genus <italic><tp:taxon-name>Compsoneuria</tp:taxon-name></italic> was reviewed by <xref ref-type="bibr" rid="B55">Webb et al. (2006)</xref>. Eleven species were revised from Afro-tropical and Oriental regions. <italic><tp:taxon-name>Compsoneuria</tp:taxon-name></italic> larvae were found abundantly in lowland rivers on mainland Southeast Asia. There are three species of <italic><tp:taxon-name>Compsoneuria</tp:taxon-name></italic> mayflies reported from Thailand (<xref ref-type="bibr" rid="B6">Braasch 1990</xref>; <xref ref-type="bibr" rid="B8">Braasch 2006a</xref>; <xref ref-type="bibr" rid="B12">Braasch and Boonsoong 2010</xref>). <italic><tp:taxon-name>Compsoneuria</tp:taxon-name></italic> larvae occur among submerged vascular plants or roots.</p></tp:treatment-sec><tp:treatment-sec><!--Section generated to contain objects referenced in tp:taxon-treatment.--><fig id="F2" position="float" orientation="portrait"><label>Figure 2.</label><caption><p><bold>A</bold> Ventral view of abdomen of <italic><tp:taxon-name>Rhithrogena siamensis</tp:taxon-name></italic> Braasch &amp; Boonsoong, 2009 <bold>B–E</bold> lamellae of gills 1 (<bold>B</bold>), 3 (<bold>C</bold>), 5 (<bold>D</bold>) and 7 (<bold>E</bold>) of <italic><tp:taxon-name>Trichogenia maxillaris</tp:taxon-name></italic> Braasch &amp; Soldán, 1988 <bold>F</bold> ventral view of left maxilla of <italic><tp:taxon-name>Trichogenia maxillaris</tp:taxon-name></italic> Braasch &amp; Soldán, 1988 <bold>G</bold> bristles on dorsal face of abdominal terga of <italic><tp:taxon-name>Trichogenia maxillaris</tp:taxon-name></italic> Braasch &amp; Soldán, 1988 <bold>H</bold> ventral view of left maxilla of <italic><tp:taxon-name>Compsoneuria langensis</tp:taxon-name></italic> Braasch &amp; Boonsoong, 2010 <bold>I-J</bold> abdominal terga (<bold>I</bold>) and tergum VII (<bold>J</bold>) of <italic><tp:taxon-name>Notacanthurus baei</tp:taxon-name></italic> Braasch &amp; Boonsoong, 2009.</p></caption><graphic xmlns:xlink="http://www.w3.org/1999/xlink" xlink:href="ZooKeys-272-061-g002.jpg" position="float" orientation="portrait" xlink:type="simple"/></fig><fig id="F3" position="float" orientation="portrait"><label>Figure 3.</label><caption><p><bold>A</bold> Right side of thorax of <italic><tp:taxon-name>Afronurus namnaoensis</tp:taxon-name></italic> Braasch &amp; Boonsoong, 2010 <bold>B–D</bold> right side of thorax (<bold>B</bold>), ventral view of head capsule (<bold>C</bold>) and ventral view of posterior abdomen (<bold>D</bold>) of <italic><tp:taxon-name>Thalerosphyrus sinuosus</tp:taxon-name></italic> Navás, 1933 <bold>E–H</bold> lamella of gills 3 (<bold>E</bold>), 4 (<bold>F</bold>), 5 (<bold>G</bold>), 6 (<bold>H</bold>) of <italic><tp:taxon-name>Compsoneuria (Siamoneuria) kovaci</tp:taxon-name></italic> Braasch, 2006 <bold>I–J</bold> dorsal view of abdomen (<bold>I</bold>), lamella of gills 7 (<bold>J</bold>) of <italic><tp:taxon-name>Compsoneuria thienemanni</tp:taxon-name></italic> Ulmer, 1939 <bold>K–L</bold> dorsal view of abdomen (<bold>K</bold>), lamella of gills 7 (<bold>L</bold>) of <italic><tp:taxon-name>Compsoneuria langensis</tp:taxon-name></italic> Braasch &amp; Boonsoong, 2010.</p></caption><graphic xmlns:xlink="http://www.w3.org/1999/xlink" xlink:href="ZooKeys-272-061-g003.jpg" position="float" orientation="portrait" xlink:type="simple"/></fig><fig id="F7" position="float" orientation="portrait"><label>Figure 7.</label><caption><p><bold>A–B</bold> General outline (<bold>A</bold>) and micropyle (<bold>B</bold>) of the egg of <italic><tp:taxon-name>Compsoneuria thienemanni</tp:taxon-name></italic>Ulmer, 1939 <bold>C–D </bold>General outline (<bold>C</bold>) and micropyle (<bold>D</bold>) of the egg of <italic><tp:taxon-name>Asionurus primus</tp:taxon-name></italic> Braasch &amp; Soldán, 1986. Scale bars 20 µm for <bold>A</bold> and <bold>C</bold>; 5 µm for <bold>B</bold> and <bold>D</bold>.<bold>&lt;br/&gt;</bold> </p></caption><graphic xmlns:xlink="http://www.w3.org/1999/xlink" xlink:href="ZooKeys-272-061-g007.jpg" position="float" orientation="portrait" xlink:type="simple"/></fig><fig id="F9" position="float" orientation="portrait"><label>Figure 9.</label><caption><p><bold>A</bold> Habitus of <italic><tp:taxon-name>Asionurus namnaoensis</tp:taxon-name></italic> Braasch &amp; Boonsoong, 2010 <bold>B</bold> habitus of <italic><tp:taxon-name>Asionurus primus</tp:taxon-name></italic> Braasch &amp; Soldán, 1986 <bold>C</bold>habitus of <italic><tp:taxon-name>Compsoneuria thienemanni</tp:taxon-name></italic>Ulmer, 1939 <bold>D</bold>habitus of <italic><tp:taxon-name>Epeorus khayengensis</tp:taxon-name></italic> Boonsoong &amp; Braasch, 2010 <bold>E</bold> habitus of <italic><tp:taxon-name>Rhithrogena tonkinensis</tp:taxon-name></italic> Soldán &amp; Braasch, 1986 <bold>F</bold> habitus of <italic><tp:taxon-name>Thalerosphyrus sinuosus</tp:taxon-name></italic> Navás, 1933.</p></caption><graphic xmlns:xlink="http://www.w3.org/1999/xlink" xlink:href="ZooKeys-272-061-g009.jpg" position="float" orientation="portrait" xlink:type="simple"/></fig></tp:treatment-sec><ref-list><ref id="B55"><mixed-citation xmlns:xlink="http://www.w3.org/1999/xlink" xlink:type="simple"><person-group><name name-style="western"><surname>Webb</surname><given-names>JM</given-names></name><name name-style="western"><surname>Braasch</surname><given-names>D</given-names></name><name name-style="western"><surname>McCafferty</surname><given-names>WP</given-names></name></person-group> (<year>2006</year>)<source> Reevaluation of the genera <italic>Compsoneuria</italic> Eaton and <italic>Trichogenia</italic> Braasch &amp; Soldán (Ephemeroptera: Heptageniidae). Zootaxa 1335: 55–68.</source></mixed-citation></ref><ref id="B6"><mixed-citation xmlns:xlink="http://www.w3.org/1999/xlink" xlink:type="simple"><person-group><name name-style="western"><surname>Braasch</surname><given-names>D</given-names></name></person-group> (<year>1990</year>)<article-title> Neue Eintagsfliegen aus Thailand, nebst einigen Bemerkungen zu deren generischem Status (Insecta, Ephemeroptera: Heptageniidae).</article-title><source>Reichenbachia</source><volume>28</volume> (<issue>2</issue>): <fpage>7</fpage>-<lpage>14</lpage>.</mixed-citation></ref><ref id="B8"><mixed-citation xmlns:xlink="http://www.w3.org/1999/xlink" xlink:type="simple"><person-group><name name-style="western"><surname>Braasch</surname><given-names>D</given-names></name></person-group> (<year>2006a</year>)<article-title> <italic>Compsoneuria (Siamoneuria) kovaci</italic> subg. n., sp. n., a new mayfly from northern Thailand (Insecta, Ephemeroptera, Heptageniidae).</article-title><source>Senckenbergiana Biologica </source><volume>86</volume> (<issue>1</issue>): <fpage>47</fpage>-<lpage>53</lpage>.</mixed-citation></ref><ref id="B12"><mixed-citation xmlns:xlink="http://www.w3.org/1999/xlink" xlink:type="simple"><person-group><name name-style="western"><surname>Braasch</surname><given-names>D</given-names></name><name name-style="western"><surname>Boonsoong</surname><given-names>B</given-names></name></person-group> (<year>2010</year>)<article-title> A contribution to the Heptageniidae (Insecta, Ephemeroptera) of Thailand and Malaysia.</article-title><source>Zootaxa </source><volume>2610</volume>: <fpage>1</fpage>-<lpage>26</lpage>.</mixed-citation></ref></ref-list></tp:taxon-treatment>
