# Supplementary material for: Heptageniidae (Insecta, Ephemeroptera) of Thailand
Source: Zookeys. 2013 Feb 26;(272):61–93. doi: 10.3897/zookeys.272.3638 (PMC3677397; doi:10.3897/zookeys.272.3638)
Supplement: XML Treatment for Compsoneuria thienemanni [file zookeys.272.3638-treatment18.xml]

<!DOCTYPE tp:taxon-treatment
  PUBLIC "-//TaxonX//DTD Taxonomic Treatment Publishing DTD v0 20100105//EN" "tax-treatment-NSO.dtd">
<tp:taxon-treatment xmlns:tp="http://www.plazi.org/taxpub"><tp:treatment-meta><mixed-citation publication-type="journal"><person-group><name><surname>Boonsoong</surname><given-names>Boonsatien</given-names></name><name><surname>Braasch</surname><given-names>Dietrich</given-names></name></person-group><article-title>Heptageniidae (Insecta, Ephemeroptera) of Thailand</article-title><source>Zookeys</source><day>26</day><month>2</month><year>2013</year><volume>2013</volume><issue>272</issue><fpage>61</fpage><lpage>93</lpage><pub-id pub-id-type="doi">10.3897/zookeys.272.3638</pub-id></mixed-citation></tp:treatment-meta><tp:nomenclature><tp:taxon-name>
                            <tp:taxon-name-part taxon-name-part-type="genus">Compsoneuria</tp:taxon-name-part>
                            <tp:taxon-name-part taxon-name-part-type="species">thienemanni</tp:taxon-name-part>
                        <object-id xmlns:xlink="http://www.w3.org/1999/xlink" xlink:type="simple">http://species-id.net/wiki/Compsoneuria_thienemanni</object-id>
								</tp:taxon-name><tp:taxon-authority>Ulmer, 1939</tp:taxon-authority><xref ref-type="fig" rid="F3">Figs 3I–J</xref><xref ref-type="fig" rid="F7">7A–B</xref><xref ref-type="fig" rid="F9">9C</xref><tp:nomenclature-citation-list><tp:nomenclature-citation><tp:taxon-name>Compsoneuria thienemanni</tp:taxon-name><comment> Ulmer, 1939: 672, Figs 440–448, 449–454. (orig.)</comment></tp:nomenclature-citation><tp:nomenclature-citation><tp:taxon-name>Compsoneuria thienemanni</tp:taxon-name><comment> Braasch &amp; Soldán, 1986b: 46. (comb.)</comment></tp:nomenclature-citation><tp:nomenclature-citation><tp:taxon-name>Thalerosphyrus thienemanni</tp:taxon-name><comment> Wang &amp; McCafferty, 2004: 17. (comb.)</comment></tp:nomenclature-citation></tp:nomenclature-citation-list></tp:nomenclature><tp:treatment-sec sec-type="Larva"><title>Larva.</title><p><xref ref-type="bibr" rid="B51">Ulmer 1939</xref>: 672, Figs 440–448, 449–454; <xref ref-type="bibr" rid="B20">Braasch and Soldán 1986b</xref>: 42–46, Figs 14.1–14.14.</p></tp:treatment-sec><tp:treatment-sec sec-type="Adult"><title>Adult.</title><p><xref ref-type="bibr" rid="B51">Ulmer 1939</xref>: 564, M, Figs 145–149, 152; F, 151; Fs, 150; <xref ref-type="bibr" rid="B20">Braasch and Soldán 1986b</xref>: 42–44, M, Figs 5-9.</p></tp:treatment-sec><tp:treatment-sec sec-type="Eggs"><title>Eggs.</title><p>Chorionic surface characterized by granular matrix, large KCTs randomly scattered on entire egg surface (<xref ref-type="fig" rid="F7">Fig. 7A</xref>), small micropyles visible on equatorial plane (<xref ref-type="fig" rid="F7">Fig. 7B</xref>).</p></tp:treatment-sec><tp:treatment-sec sec-type="Distribution"><title>Distribution.</title><p>Mae Hong Son province, Chiang Mai province, Trat province.</p></tp:treatment-sec><tp:treatment-sec sec-type="Diagnosis"><title>Diagnosis.</title><p><italic><tp:taxon-name>Compsoneuria thienemanni</tp:taxon-name></italic> is recognised by having gills 2-6 without emarginations and gill 7 leaf-like and pointed apically; pale dots and marks on abdomen as shown in <xref ref-type="fig" rid="F3">Fig. 3I</xref>.</p><!--PageBreak--></tp:treatment-sec><tp:treatment-sec sec-type="Habitat and biology"><title>Habitat and biology.</title><p><italic><tp:taxon-name>Compsoneuria thienemanni</tp:taxon-name></italic> larvae (<xref ref-type="fig" rid="F9">Fig. 9C</xref>) are found abundantly in the large rivers at lower altitudes where it is encountered clinging to floating submerged water plants. A few male specimens of <italic><tp:taxon-name>Compsoneuria thienemanni</tp:taxon-name></italic> were found in the mountainous region of Mae Hong Son province.</p></tp:treatment-sec><tp:treatment-sec sec-type="Remarks"><title>Remarks.</title><p>The larva and adults of this species were described by <xref ref-type="bibr" rid="B51">Ulmer (1939)</xref> and <xref ref-type="bibr" rid="B20">Braasch and Soldán (1986b)</xref>. The larvae of this species are found abundantly in the low-gradient streams and large rivers in Thailand.</p></tp:treatment-sec><tp:treatment-sec><!--Section generated to contain objects referenced in tp:taxon-treatment.--><fig id="F3" position="float" orientation="portrait"><label>Figure 3.</label><caption><p><bold>A</bold> Right side of thorax of <italic><tp:taxon-name>Afronurus namnaoensis</tp:taxon-name></italic> Braasch &amp; Boonsoong, 2010 <bold>B–D</bold> right side of thorax (<bold>B</bold>), ventral view of head capsule (<bold>C</bold>) and ventral view of posterior abdomen (<bold>D</bold>) of <italic><tp:taxon-name>Thalerosphyrus sinuosus</tp:taxon-name></italic> Navás, 1933 <bold>E–H</bold> lamella of gills 3 (<bold>E</bold>), 4 (<bold>F</bold>), 5 (<bold>G</bold>), 6 (<bold>H</bold>) of <italic><tp:taxon-name>Compsoneuria (Siamoneuria) kovaci</tp:taxon-name></italic> Braasch, 2006 <bold>I–J</bold> dorsal view of abdomen (<bold>I</bold>), lamella of gills 7 (<bold>J</bold>) of <italic><tp:taxon-name>Compsoneuria thienemanni</tp:taxon-name></italic> Ulmer, 1939 <bold>K–L</bold> dorsal view of abdomen (<bold>K</bold>), lamella of gills 7 (<bold>L</bold>) of <italic><tp:taxon-name>Compsoneuria langensis</tp:taxon-name></italic> Braasch &amp; Boonsoong, 2010.</p></caption><graphic xmlns:xlink="http://www.w3.org/1999/xlink" xlink:href="ZooKeys-272-061-g003.jpg" position="float" orientation="portrait" xlink:type="simple"/></fig><fig id="F7" position="float" orientation="portrait"><label>Figure 7.</label><caption><p><bold>A–B</bold> General outline (<bold>A</bold>) and micropyle (<bold>B</bold>) of the egg of <italic><tp:taxon-name>Compsoneuria thienemanni</tp:taxon-name></italic>Ulmer, 1939 <bold>C–D </bold>General outline (<bold>C</bold>) and micropyle (<bold>D</bold>) of the egg of <italic><tp:taxon-name>Asionurus primus</tp:taxon-name></italic> Braasch &amp; Soldán, 1986. Scale bars 20 µm for <bold>A</bold> and <bold>C</bold>; 5 µm for <bold>B</bold> and <bold>D</bold>.<bold>&lt;br/&gt;</bold> </p></caption><graphic xmlns:xlink="http://www.w3.org/1999/xlink" xlink:href="ZooKeys-272-061-g007.jpg" position="float" orientation="portrait" xlink:type="simple"/></fig><fig id="F9" position="float" orientation="portrait"><label>Figure 9.</label><caption><p><bold>A</bold> Habitus of <italic><tp:taxon-name>Asionurus namnaoensis</tp:taxon-name></italic> Braasch &amp; Boonsoong, 2010 <bold>B</bold> habitus of <italic><tp:taxon-name>Asionurus primus</tp:taxon-name></italic> Braasch &amp; Soldán, 1986 <bold>C</bold>habitus of <italic><tp:taxon-name>Compsoneuria thienemanni</tp:taxon-name></italic>Ulmer, 1939 <bold>D</bold>habitus of <italic><tp:taxon-name>Epeorus khayengensis</tp:taxon-name></italic> Boonsoong &amp; Braasch, 2010 <bold>E</bold> habitus of <italic><tp:taxon-name>Rhithrogena tonkinensis</tp:taxon-name></italic> Soldán &amp; Braasch, 1986 <bold>F</bold> habitus of <italic><tp:taxon-name>Thalerosphyrus sinuosus</tp:taxon-name></italic> Navás, 1933.</p></caption><graphic xmlns:xlink="http://www.w3.org/1999/xlink" xlink:href="ZooKeys-272-061-g009.jpg" position="float" orientation="portrait" xlink:type="simple"/></fig></tp:treatment-sec><ref-list><ref id="B51"><mixed-citation xmlns:xlink="http://www.w3.org/1999/xlink" xlink:type="simple"><person-group><name name-style="western"><surname>Ulmer</surname><given-names>G</given-names></name></person-group> (<year>1939</year>)<source> Eintagsfliegen (Ephemeroptera) von den Sunda-Inseln. Archiv für Hydrobiologie, Supplement 26, 443–692.</source></mixed-citation></ref><ref id="B20"><mixed-citation xmlns:xlink="http://www.w3.org/1999/xlink" xlink:type="simple"><person-group><name name-style="western"><surname>Braasch</surname><given-names>D</given-names></name><name name-style="western"><surname>Soldán</surname><given-names>T</given-names></name></person-group> (<year>1986b</year>)<article-title> Die Heptageniidae des Gombak River in Malaysia (Ephemeroptera).</article-title><source>Reichenbachia </source><volume>24</volume> (<issue>3</issue>): <fpage>41</fpage>-<lpage>52</lpage>.</mixed-citation></ref></ref-list></tp:taxon-treatment>
