# Supplementary material for: Heptageniidae (Insecta, Ephemeroptera) of Thailand
Source: Zookeys. 2013 Feb 26;(272):61–93. doi: 10.3897/zookeys.272.3638 (PMC3677397; doi:10.3897/zookeys.272.3638)
Supplement: XML Treatment for Compsoneuria langensis [file zookeys.272.3638-treatment19.xml]

<!DOCTYPE tp:taxon-treatment
  PUBLIC "-//TaxonX//DTD Taxonomic Treatment Publishing DTD v0 20100105//EN" "tax-treatment-NSO.dtd">
<tp:taxon-treatment xmlns:tp="http://www.plazi.org/taxpub"><tp:treatment-meta><mixed-citation publication-type="journal"><person-group><name><surname>Boonsoong</surname><given-names>Boonsatien</given-names></name><name><surname>Braasch</surname><given-names>Dietrich</given-names></name></person-group><article-title>Heptageniidae (Insecta, Ephemeroptera) of Thailand</article-title><source>Zookeys</source><day>26</day><month>2</month><year>2013</year><volume>2013</volume><issue>272</issue><fpage>61</fpage><lpage>93</lpage><pub-id pub-id-type="doi">10.3897/zookeys.272.3638</pub-id></mixed-citation></tp:treatment-meta><tp:nomenclature><tp:taxon-name>
                            <tp:taxon-name-part taxon-name-part-type="genus">Compsoneuria</tp:taxon-name-part>
                            <tp:taxon-name-part taxon-name-part-type="species">langensis</tp:taxon-name-part>
                        <object-id xmlns:xlink="http://www.w3.org/1999/xlink" xlink:type="simple">http://species-id.net/wiki/Compsoneuria_langensis</object-id>
								</tp:taxon-name><tp:taxon-authority>Braasch &amp; Boonsoong, 2010</tp:taxon-authority><xref ref-type="fig" rid="F2">Figs 2H</xref><xref ref-type="fig" rid="F3">3K–L</xref><tp:nomenclature-citation-list><tp:nomenclature-citation><tp:taxon-name>Compsoneuria langensis</tp:taxon-name><comment> Braasch &amp; Boonsoong, 2010: 9–11, Figs 31–45. (orig.)</comment></tp:nomenclature-citation></tp:nomenclature-citation-list></tp:nomenclature><tp:treatment-sec sec-type="Larva"><title>Larva.</title><p><xref ref-type="bibr" rid="B12">Braasch and Boonsoong 2010</xref>: 9–11, Figs 31–45.</p><p><bold>Adult.</bold> <xref ref-type="bibr" rid="B12">Braasch and Boonsoong 2010</xref>: 7–9, M, Figs 19, 21–25, 27–30; F, Figs 20, 26.</p></tp:treatment-sec><tp:treatment-sec sec-type="Eggs"><title>Eggs.</title><p>Unknown.</p></tp:treatment-sec><tp:treatment-sec sec-type="Distribution"><title>Distribution.</title><p>Nam Lang River, Soppong (Mae Hong Son province).</p></tp:treatment-sec><tp:treatment-sec sec-type="Diagnosis"><title>Diagnosis.</title><p>Larva without emarginations on gills 2–6, gill 7 lanceolate and rounded apically, pale dots and marks on abdomen as on <xref ref-type="fig" rid="F3">Fig. 3K</xref>.</p></tp:treatment-sec><tp:treatment-sec sec-type="Habitat and biology"><title>Habitat and biology.</title><p>Both <italic><tp:taxon-name>Compsoneuria thienemanni</tp:taxon-name></italic> and <italic><tp:taxon-name>Compsoneuria langensis</tp:taxon-name></italic> larvaeare mainly found attached to floating water plants or thick pads of green algae.</p></tp:treatment-sec><tp:treatment-sec sec-type="Remarks"><title>Remarks.</title><p><xref ref-type="bibr" rid="B12">Braasch and Boonsoong (2010)</xref> described this species from Thailand based on larval and imaginal specimens. The larva of this species is different from other known species by gills 2–6 without emarginations, gill 7 lanceolate and rounded apically.</p></tp:treatment-sec><tp:treatment-sec><!--Section generated to contain objects referenced in tp:taxon-treatment.--><fig id="F2" position="float" orientation="portrait"><label>Figure 2.</label><caption><p><bold>A</bold> Ventral view of abdomen of <italic><tp:taxon-name>Rhithrogena siamensis</tp:taxon-name></italic> Braasch &amp; Boonsoong, 2009 <bold>B–E</bold> lamellae of gills 1 (<bold>B</bold>), 3 (<bold>C</bold>), 5 (<bold>D</bold>) and 7 (<bold>E</bold>) of <italic><tp:taxon-name>Trichogenia maxillaris</tp:taxon-name></italic> Braasch &amp; Soldán, 1988 <bold>F</bold> ventral view of left maxilla of <italic><tp:taxon-name>Trichogenia maxillaris</tp:taxon-name></italic> Braasch &amp; Soldán, 1988 <bold>G</bold> bristles on dorsal face of abdominal terga of <italic><tp:taxon-name>Trichogenia maxillaris</tp:taxon-name></italic> Braasch &amp; Soldán, 1988 <bold>H</bold> ventral view of left maxilla of <italic><tp:taxon-name>Compsoneuria langensis</tp:taxon-name></italic> Braasch &amp; Boonsoong, 2010 <bold>I-J</bold> abdominal terga (<bold>I</bold>) and tergum VII (<bold>J</bold>) of <italic><tp:taxon-name>Notacanthurus baei</tp:taxon-name></italic> Braasch &amp; Boonsoong, 2009.</p></caption><graphic xmlns:xlink="http://www.w3.org/1999/xlink" xlink:href="ZooKeys-272-061-g002.jpg" position="float" orientation="portrait" xlink:type="simple"/></fig><fig id="F3" position="float" orientation="portrait"><label>Figure 3.</label><caption><p><bold>A</bold> Right side of thorax of <italic><tp:taxon-name>Afronurus namnaoensis</tp:taxon-name></italic> Braasch &amp; Boonsoong, 2010 <bold>B–D</bold> right side of thorax (<bold>B</bold>), ventral view of head capsule (<bold>C</bold>) and ventral view of posterior abdomen (<bold>D</bold>) of <italic><tp:taxon-name>Thalerosphyrus sinuosus</tp:taxon-name></italic> Navás, 1933 <bold>E–H</bold> lamella of gills 3 (<bold>E</bold>), 4 (<bold>F</bold>), 5 (<bold>G</bold>), 6 (<bold>H</bold>) of <italic><tp:taxon-name>Compsoneuria (Siamoneuria) kovaci</tp:taxon-name></italic> Braasch, 2006 <bold>I–J</bold> dorsal view of abdomen (<bold>I</bold>), lamella of gills 7 (<bold>J</bold>) of <italic><tp:taxon-name>Compsoneuria thienemanni</tp:taxon-name></italic> Ulmer, 1939 <bold>K–L</bold> dorsal view of abdomen (<bold>K</bold>), lamella of gills 7 (<bold>L</bold>) of <italic><tp:taxon-name>Compsoneuria langensis</tp:taxon-name></italic> Braasch &amp; Boonsoong, 2010.</p></caption><graphic xmlns:xlink="http://www.w3.org/1999/xlink" xlink:href="ZooKeys-272-061-g003.jpg" position="float" orientation="portrait" xlink:type="simple"/></fig></tp:treatment-sec><ref-list><ref id="B12"><mixed-citation xmlns:xlink="http://www.w3.org/1999/xlink" xlink:type="simple"><person-group><name name-style="western"><surname>Braasch</surname><given-names>D</given-names></name><name name-style="western"><surname>Boonsoong</surname><given-names>B</given-names></name></person-group> (<year>2010</year>)<article-title> A contribution to the Heptageniidae (Insecta, Ephemeroptera) of Thailand and Malaysia.</article-title><source>Zootaxa </source><volume>2610</volume>: <fpage>1</fpage>-<lpage>26</lpage>.</mixed-citation></ref></ref-list></tp:taxon-treatment>
