# Supplementary material for: Heptageniidae (Insecta, Ephemeroptera) of Thailand
Source: Zookeys. 2013 Feb 26;(272):61–93. doi: 10.3897/zookeys.272.3638 (PMC3677397; doi:10.3897/zookeys.272.3638)
Supplement: XML Treatment for Compsoneuria (Siamoneuria) kovaci [file zookeys.272.3638-treatment20.xml]

<!DOCTYPE tp:taxon-treatment
  PUBLIC "-//TaxonX//DTD Taxonomic Treatment Publishing DTD v0 20100105//EN" "tax-treatment-NSO.dtd">
<tp:taxon-treatment xmlns:tp="http://www.plazi.org/taxpub"><tp:treatment-meta><mixed-citation publication-type="journal"><person-group><name><surname>Boonsoong</surname><given-names>Boonsatien</given-names></name><name><surname>Braasch</surname><given-names>Dietrich</given-names></name></person-group><article-title>Heptageniidae (Insecta, Ephemeroptera) of Thailand</article-title><source>Zookeys</source><day>26</day><month>2</month><year>2013</year><volume>2013</volume><issue>272</issue><fpage>61</fpage><lpage>93</lpage><pub-id pub-id-type="doi">10.3897/zookeys.272.3638</pub-id></mixed-citation></tp:treatment-meta><tp:nomenclature><tp:taxon-name>
                            <tp:taxon-name-part taxon-name-part-type="genus">Compsoneuria</tp:taxon-name-part>
                            (<tp:taxon-name-part taxon-name-part-type="subgenus">Siamoneuria</tp:taxon-name-part>)
                            <tp:taxon-name-part taxon-name-part-type="species">kovaci</tp:taxon-name-part>
                        <object-id xmlns:xlink="http://www.w3.org/1999/xlink" xlink:type="simple">http://species-id.net/wiki/Compsoneuria_kovaci</object-id>
								</tp:taxon-name><tp:taxon-authority>Braasch, 2006</tp:taxon-authority><xref ref-type="fig" rid="F3">Figs 3E–H</xref><tp:nomenclature-citation-list><tp:nomenclature-citation><tp:taxon-name>Compsoneuria (Siamoneuria) kovaci</tp:taxon-name><comment> Braasch, 2006: 50–51, Figs 9–21. (orig.)</comment></tp:nomenclature-citation></tp:nomenclature-citation-list></tp:nomenclature><tp:treatment-sec sec-type="Remarks"><title>Remarks.</title><p>A brief comment on the appropriate placement of <italic><tp:taxon-name>Compsoneuria (Siamoneuria) kovaci</tp:taxon-name></italic> in <xref ref-type="bibr" rid="B12">Braasch and Boonsoong (2010)</xref> is required. Larval diagnosis of <italic><tp:taxon-name>Compsoneuria(Siamoneuria)</tp:taxon-name></italic> is in contradiction to that of <italic><tp:taxon-name>Compsoneuria</tp:taxon-name></italic>, namely in lacking the combination of long, sharply pointed supracoxal spurs, black spotting on the head capsule and femora, and narrow, apically pointed glossae. <italic><tp:taxon-name>Siamoneuria</tp:taxon-name></italic> cannot belong in the genus <italic><tp:taxon-name>Compsoneuria</tp:taxon-name></italic> but probably deserves its own status; it appears to be a morphospecies whose characters are not in accordance with other known genera. For a final definition, important missing details of mouthparts and eggs should be included. For now, we see it <!--PageBreak-->as a species as "INCERTAE SEDIS" (<xref ref-type="bibr" rid="B12">Braasch and Boonsoong 2010</xref>). So, further studies and more specimens are needed to clear taxonomic of this species.</p><p><bold>Larva.</bold> <xref ref-type="bibr" rid="B8">Braasch 2006a</xref>: 50–51, Figs 9–21.</p></tp:treatment-sec><tp:treatment-sec sec-type="Adult"><title>Adult.</title><p><xref ref-type="bibr" rid="B8">Braasch 2006a</xref>: 49–51, M, Figs 1–8.</p></tp:treatment-sec><tp:treatment-sec sec-type="Eggs"><title>Eggs.</title><p>Unknown.</p></tp:treatment-sec><tp:treatment-sec sec-type="Distribution"><title>Distribution.</title><p>Nam Lang river, Soppong, Mae Hong Son province,</p></tp:treatment-sec><tp:treatment-sec sec-type="Diagnosis"><title>Diagnosis.</title><p>Larva is conspicuous due to emarginations on gills 2–6, gill 7 being narrowly lanceolate, the head without markings, and the body with paired paramedian spots on tergites 5–8, large median spot on 9, and three distantly arranged small spots at anterior margin of tergite 10.</p></tp:treatment-sec><tp:treatment-sec sec-type="Habitat and biology"><title>Habitat and biology.</title><p>The habitat of the single larva found was submerged roots of a tree standing at the river bank.</p></tp:treatment-sec><tp:treatment-sec><!--Section generated to contain objects referenced in tp:taxon-treatment.--><fig id="F3" position="float" orientation="portrait"><label>Figure 3.</label><caption><p><bold>A</bold> Right side of thorax of <italic><tp:taxon-name>Afronurus namnaoensis</tp:taxon-name></italic> Braasch &amp; Boonsoong, 2010 <bold>B–D</bold> right side of thorax (<bold>B</bold>), ventral view of head capsule (<bold>C</bold>) and ventral view of posterior abdomen (<bold>D</bold>) of <italic><tp:taxon-name>Thalerosphyrus sinuosus</tp:taxon-name></italic> Navás, 1933 <bold>E–H</bold> lamella of gills 3 (<bold>E</bold>), 4 (<bold>F</bold>), 5 (<bold>G</bold>), 6 (<bold>H</bold>) of <italic><tp:taxon-name>Compsoneuria (Siamoneuria) kovaci</tp:taxon-name></italic> Braasch, 2006 <bold>I–J</bold> dorsal view of abdomen (<bold>I</bold>), lamella of gills 7 (<bold>J</bold>) of <italic><tp:taxon-name>Compsoneuria thienemanni</tp:taxon-name></italic> Ulmer, 1939 <bold>K–L</bold> dorsal view of abdomen (<bold>K</bold>), lamella of gills 7 (<bold>L</bold>) of <italic><tp:taxon-name>Compsoneuria langensis</tp:taxon-name></italic> Braasch &amp; Boonsoong, 2010.</p></caption><graphic xmlns:xlink="http://www.w3.org/1999/xlink" xlink:href="ZooKeys-272-061-g003.jpg" position="float" orientation="portrait" xlink:type="simple"/></fig></tp:treatment-sec><ref-list><ref id="B12"><mixed-citation xmlns:xlink="http://www.w3.org/1999/xlink" xlink:type="simple"><person-group><name name-style="western"><surname>Braasch</surname><given-names>D</given-names></name><name name-style="western"><surname>Boonsoong</surname><given-names>B</given-names></name></person-group> (<year>2010</year>)<article-title> A contribution to the Heptageniidae (Insecta, Ephemeroptera) of Thailand and Malaysia.</article-title><source>Zootaxa </source><volume>2610</volume>: <fpage>1</fpage>-<lpage>26</lpage>.</mixed-citation></ref><ref id="B8"><mixed-citation xmlns:xlink="http://www.w3.org/1999/xlink" xlink:type="simple"><person-group><name name-style="western"><surname>Braasch</surname><given-names>D</given-names></name></person-group> (<year>2006a</year>)<article-title> <italic>Compsoneuria (Siamoneuria) kovaci</italic> subg. n., sp. n., a new mayfly from northern Thailand (Insecta, Ephemeroptera, Heptageniidae).</article-title><source>Senckenbergiana Biologica </source><volume>86</volume> (<issue>1</issue>): <fpage>47</fpage>-<lpage>53</lpage>.</mixed-citation></ref></ref-list></tp:taxon-treatment>
