# Supplementary material for: Heptageniidae (Insecta, Ephemeroptera) of Thailand
Source: Zookeys. 2013 Feb 26;(272):61–93. doi: 10.3897/zookeys.272.3638 (PMC3677397; doi:10.3897/zookeys.272.3638)
Supplement: XML Treatment for Rhithrogeniella [file zookeys.272.3638-treatment23.xml]

<!DOCTYPE tp:taxon-treatment
  PUBLIC "-//TaxonX//DTD Taxonomic Treatment Publishing DTD v0 20100105//EN" "tax-treatment-NSO.dtd">
<tp:taxon-treatment xmlns:tp="http://www.plazi.org/taxpub"><tp:treatment-meta><mixed-citation publication-type="journal"><person-group><name><surname>Boonsoong</surname><given-names>Boonsatien</given-names></name><name><surname>Braasch</surname><given-names>Dietrich</given-names></name></person-group><article-title>Heptageniidae (Insecta, Ephemeroptera) of Thailand</article-title><source>Zookeys</source><day>26</day><month>2</month><year>2013</year><volume>2013</volume><issue>272</issue><fpage>61</fpage><lpage>93</lpage><pub-id pub-id-type="doi">10.3897/zookeys.272.3638</pub-id></mixed-citation></tp:treatment-meta><tp:nomenclature><label>Genus</label><tp:taxon-name>
                            <tp:taxon-name-part taxon-name-part-type="genus">Rhithrogeniella</tp:taxon-name-part>
                        <object-id xmlns:xlink="http://www.w3.org/1999/xlink" xlink:type="simple">http://species-id.net/wiki/Rhithrogeniella</object-id>
								</tp:taxon-name><tp:taxon-authority>Ulmer, 1939</tp:taxon-authority><xref ref-type="fig" rid="F4">Figs 4C</xref><xref ref-type="fig" rid="F8">8A–B</xref><xref ref-type="fig" rid="F9">9E</xref></tp:nomenclature><tp:treatment-sec sec-type="Remarks"><title>Remarks.</title><p>Genus <italic><tp:taxon-name>Rhithrogeniella</tp:taxon-name></italic> is unique in having scaled caudal filaments with special arrangements of stout bristles and finer setae in the proximal portion; distal portion segments bear longer, stiffer setae and at articulations short bristles alternate with fine <!--PageBreak-->setae. These characters are similarly expressed in several <italic><tp:taxon-name>Nixe</tp:taxon-name></italic> spp. from Taiwan (<xref ref-type="bibr" rid="B35">Kang and Yang 1994</xref>). In view of the similarity in egg structure <italic><tp:taxon-name>Rhithrogeniella</tp:taxon-name></italic> is recently often identified as <italic><tp:taxon-name>Nixe</tp:taxon-name></italic> Flowers, 1980. However, <xref ref-type="bibr" rid="B51">Ulmer(1939)</xref> published <italic><tp:taxon-name>Rhithrogeniella ornata</tp:taxon-name></italic> from Sundaland which clearly has priority over <italic><tp:taxon-name>Nixe</tp:taxon-name></italic> Flowers, 1980.</p><!--PageBreak--><!--PageBreak--><!--PageBreak--><!--PageBreak--></tp:treatment-sec><tp:treatment-sec><!--Section generated to contain objects referenced in tp:taxon-treatment.--><fig id="F4" position="float" orientation="portrait"><label>Figure 4.</label><caption><p><bold>A–B</bold> Lamella of gills 7 (<bold>A</bold>) and setae on inner surface of hind tarsi (<bold>B</bold>) of <italic><tp:taxon-name>Asionurus primus</tp:taxon-name></italic> Braasch &amp; Soldán, 1986 <bold>C</bold> bristles on cerci of <italic><tp:taxon-name>Rhithrogeniella tonkinensis</tp:taxon-name></italic>Soldán &amp; Braasch, 1986 <bold>D</bold> bristles on cerci of <italic><tp:taxon-name>Asionurus namnaoensis</tp:taxon-name></italic> Braasch &amp; Boonsoong, 2010 <bold>E</bold> dorsal view of abdomen of <italic><tp:taxon-name>Asionurus rubromaculatus</tp:taxon-name></italic> You, Wu, Gui &amp; Hsu, 1981 <bold>F</bold> lamella of gills 1 of <italic><tp:taxon-name>Asionurus gilliesiana</tp:taxon-name></italic> Braasch, 1990 <bold>G</bold> lamella of gills 7 of <italic><tp:taxon-name>Asionurus rainulfiana</tp:taxon-name></italic> Braasch, 1990<bold>. </bold></p></caption><graphic xmlns:xlink="http://www.w3.org/1999/xlink" xlink:href="ZooKeys-272-061-g004.jpg" position="float" orientation="portrait" xlink:type="simple"/></fig><fig id="F8" position="float" orientation="portrait"><label>Figure 8.</label><caption><p><bold>A–B</bold> General outline (<bold>A</bold>) and micropyle (<bold>B</bold>) of the egg of <italic><tp:taxon-name>Rhithrogena tonkinensis</tp:taxon-name></italic>Soldán &amp; Braasch, 1986 <bold>C–D</bold> General outline (<bold>C</bold>) and micropyle (<bold>D</bold>) of the egg of <italic><tp:taxon-name>Asionurus namnaoensis</tp:taxon-name></italic> Braasch &amp; Boonsoong, 2010. Scale bars 20 µm for <bold>A</bold> and <bold>C</bold>; 5 µm for <bold>B</bold> and <bold>D</bold>.</p></caption><graphic xmlns:xlink="http://www.w3.org/1999/xlink" xlink:href="ZooKeys-272-061-g008.jpg" position="float" orientation="portrait" xlink:type="simple"/></fig><fig id="F9" position="float" orientation="portrait"><label>Figure 9.</label><caption><p><bold>A</bold> Habitus of <italic><tp:taxon-name>Asionurus namnaoensis</tp:taxon-name></italic> Braasch &amp; Boonsoong, 2010 <bold>B</bold> habitus of <italic><tp:taxon-name>Asionurus primus</tp:taxon-name></italic> Braasch &amp; Soldán, 1986 <bold>C</bold>habitus of <italic><tp:taxon-name>Compsoneuria thienemanni</tp:taxon-name></italic>Ulmer, 1939 <bold>D</bold>habitus of <italic><tp:taxon-name>Epeorus khayengensis</tp:taxon-name></italic> Boonsoong &amp; Braasch, 2010 <bold>E</bold> habitus of <italic><tp:taxon-name>Rhithrogena tonkinensis</tp:taxon-name></italic> Soldán &amp; Braasch, 1986 <bold>F</bold> habitus of <italic><tp:taxon-name>Thalerosphyrus sinuosus</tp:taxon-name></italic> Navás, 1933.</p></caption><graphic xmlns:xlink="http://www.w3.org/1999/xlink" xlink:href="ZooKeys-272-061-g009.jpg" position="float" orientation="portrait" xlink:type="simple"/></fig></tp:treatment-sec><ref-list><ref id="B35"><mixed-citation xmlns:xlink="http://www.w3.org/1999/xlink" xlink:type="simple"><person-group><name name-style="western"><surname>Kang</surname><given-names>SC</given-names></name><name name-style="western"><surname>Yang</surname><given-names>CT</given-names></name></person-group> (<year>1994</year>)<article-title> Heptageniidae of Taiwan (Ephemeroptera).</article-title><source>Journal of Taiwan Museum </source><volume>47</volume> (<issue>1</issue>): <fpage>5</fpage>-<lpage>36</lpage>.</mixed-citation></ref><ref id="B51"><mixed-citation xmlns:xlink="http://www.w3.org/1999/xlink" xlink:type="simple"><person-group><name name-style="western"><surname>Ulmer</surname><given-names>G</given-names></name></person-group> (<year>1939</year>)<source> Eintagsfliegen (Ephemeroptera) von den Sunda-Inseln. Archiv für Hydrobiologie, Supplement 26, 443–692.</source></mixed-citation></ref></ref-list></tp:taxon-treatment>
