# Supplementary material for: Heptageniidae (Insecta, Ephemeroptera) of Thailand
Source: Zookeys. 2013 Feb 26;(272):61–93. doi: 10.3897/zookeys.272.3638 (PMC3677397; doi:10.3897/zookeys.272.3638)
Supplement: XML Treatment for Rhithrogeniella ornata [file zookeys.272.3638-treatment24.xml]

<!DOCTYPE tp:taxon-treatment
  PUBLIC "-//TaxonX//DTD Taxonomic Treatment Publishing DTD v0 20100105//EN" "tax-treatment-NSO.dtd">
<tp:taxon-treatment xmlns:tp="http://www.plazi.org/taxpub"><tp:treatment-meta><mixed-citation publication-type="journal"><person-group><name><surname>Boonsoong</surname><given-names>Boonsatien</given-names></name><name><surname>Braasch</surname><given-names>Dietrich</given-names></name></person-group><article-title>Heptageniidae (Insecta, Ephemeroptera) of Thailand</article-title><source>Zookeys</source><day>26</day><month>2</month><year>2013</year><volume>2013</volume><issue>272</issue><fpage>61</fpage><lpage>93</lpage><pub-id pub-id-type="doi">10.3897/zookeys.272.3638</pub-id></mixed-citation></tp:treatment-meta><tp:nomenclature><tp:taxon-name>
                            <tp:taxon-name-part taxon-name-part-type="genus">Rhithrogeniella</tp:taxon-name-part>
                            <tp:taxon-name-part taxon-name-part-type="species">ornata</tp:taxon-name-part>
                        <object-id xmlns:xlink="http://www.w3.org/1999/xlink" xlink:type="simple">http://species-id.net/wiki/Rhithrogeniella_ornata</object-id>
								</tp:taxon-name><tp:taxon-authority>Ulmer, 1939</tp:taxon-authority><tp:nomenclature-citation-list><tp:nomenclature-citation><tp:taxon-name>Rhithrogeniella ornata</tp:taxon-name><comment> Ulmer, 1939: 575–576, Figs 165–174. (orig.)</comment></tp:nomenclature-citation></tp:nomenclature-citation-list></tp:nomenclature><tp:treatment-sec sec-type="Adult"><title>Adult.</title><p><xref ref-type="bibr" rid="B51">Ulmer 1939</xref>: 575–576, M, Figs 165–166, 169; Ms, fig. 170, 173–174; F, Figs 171–172; Fs, Figs 167–168.</p><!--PageBreak--></tp:treatment-sec><ref-list><ref id="B51"><mixed-citation xmlns:xlink="http://www.w3.org/1999/xlink" xlink:type="simple"><person-group><name name-style="western"><surname>Ulmer</surname><given-names>G</given-names></name></person-group> (<year>1939</year>)<source> Eintagsfliegen (Ephemeroptera) von den Sunda-Inseln. Archiv für Hydrobiologie, Supplement 26, 443–692.</source></mixed-citation></ref></ref-list></tp:taxon-treatment>
