# Supplementary material for: Heptageniidae (Insecta, Ephemeroptera) of Thailand
Source: Zookeys. 2013 Feb 26;(272):61–93. doi: 10.3897/zookeys.272.3638 (PMC3677397; doi:10.3897/zookeys.272.3638)
Supplement: XML Treatment for Rhithrogeniella tonkinensis [file zookeys.272.3638-treatment25.xml]

<!DOCTYPE tp:taxon-treatment
  PUBLIC "-//TaxonX//DTD Taxonomic Treatment Publishing DTD v0 20100105//EN" "tax-treatment-NSO.dtd">
<tp:taxon-treatment xmlns:tp="http://www.plazi.org/taxpub"><tp:treatment-meta><mixed-citation publication-type="journal"><person-group><name><surname>Boonsoong</surname><given-names>Boonsatien</given-names></name><name><surname>Braasch</surname><given-names>Dietrich</given-names></name></person-group><article-title>Heptageniidae (Insecta, Ephemeroptera) of Thailand</article-title><source>Zookeys</source><day>26</day><month>2</month><year>2013</year><volume>2013</volume><issue>272</issue><fpage>61</fpage><lpage>93</lpage><pub-id pub-id-type="doi">10.3897/zookeys.272.3638</pub-id></mixed-citation></tp:treatment-meta><tp:nomenclature><tp:taxon-name>
                            <tp:taxon-name-part taxon-name-part-type="genus">Rhithrogeniella</tp:taxon-name-part>
                            <tp:taxon-name-part taxon-name-part-type="species">tonkinensis</tp:taxon-name-part>
                        <object-id xmlns:xlink="http://www.w3.org/1999/xlink" xlink:type="simple">http://species-id.net/wiki/Rhithrogeniella_tonkinensis</object-id>
								</tp:taxon-name><tp:taxon-authority>Soldán &amp; Braasch, 1986</tp:taxon-authority><xref ref-type="fig" rid="F4">Figs 4C</xref><xref ref-type="fig" rid="F8">8A–B</xref><xref ref-type="fig" rid="F9">9E</xref><tp:nomenclature-citation-list><tp:nomenclature-citation><tp:taxon-name>Rhithrogeniella tonkinensis</tp:taxon-name><comment> Soldán &amp; Braasch, 1986: 203–210, Figs 1–18. (orig.)</comment></tp:nomenclature-citation></tp:nomenclature-citation-list></tp:nomenclature><tp:treatment-sec sec-type="Larva"><title>Larva.</title><p>Soldán and <xref ref-type="bibr" rid="B4">Braasch 1986</xref>: 203–210, Figs 1–18.</p></tp:treatment-sec><tp:treatment-sec sec-type="Adult"><title>Adult.</title><p>Soldán and <xref ref-type="bibr" rid="B4">Braasch 1986</xref>: 203 (F), 206, 210 (Ms, Figs 19–22); <xref ref-type="bibr" rid="B6">Braasch 1990</xref>: 11–12, M, Figs 17.1–17.4.</p></tp:treatment-sec><tp:treatment-sec sec-type="Eggs"><title>Eggs.</title><p>Egg ovoid, chorionic surface with mesh-like reticular ridges of a hexagonal structure, evenly covered with KCTs (<xref ref-type="fig" rid="F8">Fig. 8A</xref>), micropyle slightly oval with inconspicuous marginal rim, 1–2 small micropyles visible on the equatorial area (<xref ref-type="fig" rid="F8">Fig. 8B</xref>).</p></tp:treatment-sec><tp:treatment-sec sec-type="Distribution"><title>Distribution.</title><p>Chiang Mai province, Chaiyaphum province.</p></tp:treatment-sec><tp:treatment-sec sec-type="Diagnosis"><title>Diagnosis.</title><p>The larvae of <italic><tp:taxon-name>Rhithrogena tonkinensis</tp:taxon-name></italic> can be distinguished from those of other genera of <tp:taxon-name>Heptageniidae</tp:taxon-name> by the following combination of characters: the head is approximately as broad as the pronotum, without a median emargination and marginal bristles and by the presence of interfacing setae on the caudal filaments (Soldán and <xref ref-type="bibr" rid="B4">Braasch 1986</xref>). The latter are provided at rings with rather stout spines regularly alternating with fine setae. Segments of filaments are “scaled”. Larvae of the other Southeast Asian species <italic><tp:taxon-name>Rhithrogeniella ornata</tp:taxon-name></italic> Ulmer, 1939 are unknown.</p></tp:treatment-sec><tp:treatment-sec sec-type="Habitat and biology"><title>Habitat and biology.</title><p>Larvae of <italic><tp:taxon-name>Rhithrogena tonkinensis</tp:taxon-name></italic> (<xref ref-type="fig" rid="F9">Fig. 9E</xref>) occur in relative deep waters (30-40 cm) with slow currents and smaller stones or coarse sand on the bottom. Larvae are good swimmers, but prefer to remain attached to the stone surface rather than swimming (Soldán and <xref ref-type="bibr" rid="B4">Braasch 1986</xref>).</p></tp:treatment-sec><tp:treatment-sec sec-type="Remarks"><title>Remarks.</title><p>The larva and adults of <italic><tp:taxon-name>Rhithrogena tonkinensis</tp:taxon-name></italic> were adequately described by Soldán and <xref ref-type="bibr" rid="B4">Braasch (1986)</xref>. Only <italic><tp:taxon-name>Rhithrogena tonkinensis</tp:taxon-name></italic> found in relative deep waters with slow currents of Thai streams.</p></tp:treatment-sec><tp:treatment-sec><!--Section generated to contain objects referenced in tp:taxon-treatment.--><fig id="F4" position="float" orientation="portrait"><label>Figure 4.</label><caption><p><bold>A–B</bold> Lamella of gills 7 (<bold>A</bold>) and setae on inner surface of hind tarsi (<bold>B</bold>) of <italic><tp:taxon-name>Asionurus primus</tp:taxon-name></italic> Braasch &amp; Soldán, 1986 <bold>C</bold> bristles on cerci of <italic><tp:taxon-name>Rhithrogeniella tonkinensis</tp:taxon-name></italic>Soldán &amp; Braasch, 1986 <bold>D</bold> bristles on cerci of <italic><tp:taxon-name>Asionurus namnaoensis</tp:taxon-name></italic> Braasch &amp; Boonsoong, 2010 <bold>E</bold> dorsal view of abdomen of <italic><tp:taxon-name>Asionurus rubromaculatus</tp:taxon-name></italic> You, Wu, Gui &amp; Hsu, 1981 <bold>F</bold> lamella of gills 1 of <italic><tp:taxon-name>Asionurus gilliesiana</tp:taxon-name></italic> Braasch, 1990 <bold>G</bold> lamella of gills 7 of <italic><tp:taxon-name>Asionurus rainulfiana</tp:taxon-name></italic> Braasch, 1990<bold>. </bold></p></caption><graphic xmlns:xlink="http://www.w3.org/1999/xlink" xlink:href="ZooKeys-272-061-g004.jpg" position="float" orientation="portrait" xlink:type="simple"/></fig><fig id="F8" position="float" orientation="portrait"><label>Figure 8.</label><caption><p><bold>A–B</bold> General outline (<bold>A</bold>) and micropyle (<bold>B</bold>) of the egg of <italic><tp:taxon-name>Rhithrogena tonkinensis</tp:taxon-name></italic>Soldán &amp; Braasch, 1986 <bold>C–D</bold> General outline (<bold>C</bold>) and micropyle (<bold>D</bold>) of the egg of <italic><tp:taxon-name>Asionurus namnaoensis</tp:taxon-name></italic> Braasch &amp; Boonsoong, 2010. Scale bars 20 µm for <bold>A</bold> and <bold>C</bold>; 5 µm for <bold>B</bold> and <bold>D</bold>.</p></caption><graphic xmlns:xlink="http://www.w3.org/1999/xlink" xlink:href="ZooKeys-272-061-g008.jpg" position="float" orientation="portrait" xlink:type="simple"/></fig><fig id="F9" position="float" orientation="portrait"><label>Figure 9.</label><caption><p><bold>A</bold> Habitus of <italic><tp:taxon-name>Asionurus namnaoensis</tp:taxon-name></italic> Braasch &amp; Boonsoong, 2010 <bold>B</bold> habitus of <italic><tp:taxon-name>Asionurus primus</tp:taxon-name></italic> Braasch &amp; Soldán, 1986 <bold>C</bold>habitus of <italic><tp:taxon-name>Compsoneuria thienemanni</tp:taxon-name></italic>Ulmer, 1939 <bold>D</bold>habitus of <italic><tp:taxon-name>Epeorus khayengensis</tp:taxon-name></italic> Boonsoong &amp; Braasch, 2010 <bold>E</bold> habitus of <italic><tp:taxon-name>Rhithrogena tonkinensis</tp:taxon-name></italic> Soldán &amp; Braasch, 1986 <bold>F</bold> habitus of <italic><tp:taxon-name>Thalerosphyrus sinuosus</tp:taxon-name></italic> Navás, 1933.</p></caption><graphic xmlns:xlink="http://www.w3.org/1999/xlink" xlink:href="ZooKeys-272-061-g009.jpg" position="float" orientation="portrait" xlink:type="simple"/></fig></tp:treatment-sec><ref-list><ref id="B4"><mixed-citation xmlns:xlink="http://www.w3.org/1999/xlink" xlink:type="simple"><person-group><name name-style="western"><surname>Braasch</surname><given-names>D</given-names></name></person-group> (<year>1986</year>)<article-title> Zur Kenntnis der Gattung <italic>Notacanthurus</italic> Tshernova, 1974 aus dem Himalaya (Ephemeroptera, Heptageniidae).</article-title><source>Reichenbachia </source><volume>23</volume> (<issue>21</issue>): <fpage>117</fpage>-<lpage>125</lpage>.</mixed-citation></ref><ref id="B6"><mixed-citation xmlns:xlink="http://www.w3.org/1999/xlink" xlink:type="simple"><person-group><name name-style="western"><surname>Braasch</surname><given-names>D</given-names></name></person-group> (<year>1990</year>)<article-title> Neue Eintagsfliegen aus Thailand, nebst einigen Bemerkungen zu deren generischem Status (Insecta, Ephemeroptera: Heptageniidae).</article-title><source>Reichenbachia</source><volume>28</volume> (<issue>2</issue>): <fpage>7</fpage>-<lpage>14</lpage>.</mixed-citation></ref></ref-list></tp:taxon-treatment>
