# Supplementary material for: Heptageniidae (Insecta, Ephemeroptera) of Thailand
Source: Zookeys. 2013 Feb 26;(272):61–93. doi: 10.3897/zookeys.272.3638 (PMC3677397; doi:10.3897/zookeys.272.3638)
Supplement: XML Treatment for Afronurus [file zookeys.272.3638-treatment26.xml]

<!DOCTYPE tp:taxon-treatment
  PUBLIC "-//TaxonX//DTD Taxonomic Treatment Publishing DTD v0 20100105//EN" "tax-treatment-NSO.dtd">
<tp:taxon-treatment xmlns:tp="http://www.plazi.org/taxpub"><tp:treatment-meta><mixed-citation publication-type="journal"><person-group><name><surname>Boonsoong</surname><given-names>Boonsatien</given-names></name><name><surname>Braasch</surname><given-names>Dietrich</given-names></name></person-group><article-title>Heptageniidae (Insecta, Ephemeroptera) of Thailand</article-title><source>Zookeys</source><day>26</day><month>2</month><year>2013</year><volume>2013</volume><issue>272</issue><fpage>61</fpage><lpage>93</lpage><pub-id pub-id-type="doi">10.3897/zookeys.272.3638</pub-id></mixed-citation></tp:treatment-meta><tp:nomenclature><label>Genus</label><tp:taxon-name>
                            <tp:taxon-name-part taxon-name-part-type="genus">Afronurus</tp:taxon-name-part>
                        <object-id xmlns:xlink="http://www.w3.org/1999/xlink" xlink:type="simple">http://species-id.net/wiki/Afronurus</object-id>
								</tp:taxon-name><tp:taxon-authority>Lestage, 1924</tp:taxon-authority><xref ref-type="fig" rid="F3">Figs 3A</xref><xref ref-type="fig" rid="F4">4D–G</xref><xref ref-type="fig" rid="F8">8C–D</xref><xref ref-type="fig" rid="F9">9A</xref></tp:nomenclature><tp:treatment-sec sec-type="Remarks"><title>Remarks.</title><p>The synonymization of <italic><tp:taxon-name>Cinygmina</tp:taxon-name></italic> with <italic><tp:taxon-name>Afronurus</tp:taxon-name></italic> is recognized by <xref ref-type="bibr" rid="B45">Wang and McCafferty (2004)</xref>, <xref ref-type="bibr" rid="B37">Kluge (2004)</xref>, and <xref ref-type="bibr" rid="B13">Braasch and Freitag (2008)</xref>. The genus <italic><tp:taxon-name>Afronurus</tp:taxon-name></italic> includes at least 43 species from the Oriental region (<xref ref-type="bibr" rid="B5">Braasch 1987</xref>, <xref ref-type="bibr" rid="B6">1990</xref>, <xref ref-type="bibr" rid="B7">2005</xref>, <xref ref-type="bibr" rid="B10">2011</xref>; <xref ref-type="bibr" rid="B12">Braasch and Boonsoong 2010</xref>, <xref ref-type="bibr" rid="B16">Braasch and Soldán 1984a</xref>, <xref ref-type="bibr" rid="B22">1987</xref>, <xref ref-type="bibr" rid="B33">Flowers and Pescador 1984</xref>, <xref ref-type="bibr" rid="B14">Braasch and Jacobus 2011</xref>, <xref ref-type="bibr" rid="B35">Kang and Yang 1994</xref>, <xref ref-type="bibr" rid="B36">Kimmins 1937</xref>, <xref ref-type="bibr" rid="B40">Nguyen and Bae 2003</xref>, <xref ref-type="bibr" rid="B53">Venkataraman and Sivaramakrishnan 1989</xref>, <xref ref-type="bibr" rid="B60">Zhou and Zheng 2003</xref>). It indicates the complicated situation in determining species of <italic><tp:taxon-name>Afronurus</tp:taxon-name></italic> in the Oriental; in Southeast Asia many species are known only by larvae, or described as adults with affiliation of larvae from the same locality; the rearing of <!--PageBreak-->species and genetic investigations will be the aim of a future research. <italic><tp:taxon-name>Afronurus</tp:taxon-name></italic> larvae are usually the dominant heptageniid benthic macro-invertebrates in Thai streams. In this study, we propose five described species of the genus <italic><tp:taxon-name>Cinygmina</tp:taxon-name></italic> Kimmins, 1937 = <italic><tp:taxon-name>Afronurus</tp:taxon-name></italic> Lestage, 1924.</p></tp:treatment-sec><tp:treatment-sec><!--Section generated to contain objects referenced in tp:taxon-treatment.--><fig id="F3" position="float" orientation="portrait"><label>Figure 3.</label><caption><p><bold>A</bold> Right side of thorax of <italic><tp:taxon-name>Afronurus namnaoensis</tp:taxon-name></italic> Braasch &amp; Boonsoong, 2010 <bold>B–D</bold> right side of thorax (<bold>B</bold>), ventral view of head capsule (<bold>C</bold>) and ventral view of posterior abdomen (<bold>D</bold>) of <italic><tp:taxon-name>Thalerosphyrus sinuosus</tp:taxon-name></italic> Navás, 1933 <bold>E–H</bold> lamella of gills 3 (<bold>E</bold>), 4 (<bold>F</bold>), 5 (<bold>G</bold>), 6 (<bold>H</bold>) of <italic><tp:taxon-name>Compsoneuria (Siamoneuria) kovaci</tp:taxon-name></italic> Braasch, 2006 <bold>I–J</bold> dorsal view of abdomen (<bold>I</bold>), lamella of gills 7 (<bold>J</bold>) of <italic><tp:taxon-name>Compsoneuria thienemanni</tp:taxon-name></italic> Ulmer, 1939 <bold>K–L</bold> dorsal view of abdomen (<bold>K</bold>), lamella of gills 7 (<bold>L</bold>) of <italic><tp:taxon-name>Compsoneuria langensis</tp:taxon-name></italic> Braasch &amp; Boonsoong, 2010.</p></caption><graphic xmlns:xlink="http://www.w3.org/1999/xlink" xlink:href="ZooKeys-272-061-g003.jpg" position="float" orientation="portrait" xlink:type="simple"/></fig><fig id="F4" position="float" orientation="portrait"><label>Figure 4.</label><caption><p><bold>A–B</bold> Lamella of gills 7 (<bold>A</bold>) and setae on inner surface of hind tarsi (<bold>B</bold>) of <italic><tp:taxon-name>Asionurus primus</tp:taxon-name></italic> Braasch &amp; Soldán, 1986 <bold>C</bold> bristles on cerci of <italic><tp:taxon-name>Rhithrogeniella tonkinensis</tp:taxon-name></italic>Soldán &amp; Braasch, 1986 <bold>D</bold> bristles on cerci of <italic><tp:taxon-name>Asionurus namnaoensis</tp:taxon-name></italic> Braasch &amp; Boonsoong, 2010 <bold>E</bold> dorsal view of abdomen of <italic><tp:taxon-name>Asionurus rubromaculatus</tp:taxon-name></italic> You, Wu, Gui &amp; Hsu, 1981 <bold>F</bold> lamella of gills 1 of <italic><tp:taxon-name>Asionurus gilliesiana</tp:taxon-name></italic> Braasch, 1990 <bold>G</bold> lamella of gills 7 of <italic><tp:taxon-name>Asionurus rainulfiana</tp:taxon-name></italic> Braasch, 1990<bold>. </bold></p></caption><graphic xmlns:xlink="http://www.w3.org/1999/xlink" xlink:href="ZooKeys-272-061-g004.jpg" position="float" orientation="portrait" xlink:type="simple"/></fig><fig id="F8" position="float" orientation="portrait"><label>Figure 8.</label><caption><p><bold>A–B</bold> General outline (<bold>A</bold>) and micropyle (<bold>B</bold>) of the egg of <italic><tp:taxon-name>Rhithrogena tonkinensis</tp:taxon-name></italic>Soldán &amp; Braasch, 1986 <bold>C–D</bold> General outline (<bold>C</bold>) and micropyle (<bold>D</bold>) of the egg of <italic><tp:taxon-name>Asionurus namnaoensis</tp:taxon-name></italic> Braasch &amp; Boonsoong, 2010. Scale bars 20 µm for <bold>A</bold> and <bold>C</bold>; 5 µm for <bold>B</bold> and <bold>D</bold>.</p></caption><graphic xmlns:xlink="http://www.w3.org/1999/xlink" xlink:href="ZooKeys-272-061-g008.jpg" position="float" orientation="portrait" xlink:type="simple"/></fig><fig id="F9" position="float" orientation="portrait"><label>Figure 9.</label><caption><p><bold>A</bold> Habitus of <italic><tp:taxon-name>Asionurus namnaoensis</tp:taxon-name></italic> Braasch &amp; Boonsoong, 2010 <bold>B</bold> habitus of <italic><tp:taxon-name>Asionurus primus</tp:taxon-name></italic> Braasch &amp; Soldán, 1986 <bold>C</bold>habitus of <italic><tp:taxon-name>Compsoneuria thienemanni</tp:taxon-name></italic>Ulmer, 1939 <bold>D</bold>habitus of <italic><tp:taxon-name>Epeorus khayengensis</tp:taxon-name></italic> Boonsoong &amp; Braasch, 2010 <bold>E</bold> habitus of <italic><tp:taxon-name>Rhithrogena tonkinensis</tp:taxon-name></italic> Soldán &amp; Braasch, 1986 <bold>F</bold> habitus of <italic><tp:taxon-name>Thalerosphyrus sinuosus</tp:taxon-name></italic> Navás, 1933.</p></caption><graphic xmlns:xlink="http://www.w3.org/1999/xlink" xlink:href="ZooKeys-272-061-g009.jpg" position="float" orientation="portrait" xlink:type="simple"/></fig></tp:treatment-sec><ref-list><ref id="B45"><mixed-citation xmlns:xlink="http://www.w3.org/1999/xlink" xlink:type="simple"><person-group><name name-style="western"><surname>Sites</surname><given-names>RW</given-names></name><name name-style="western"><surname>Wang</surname><given-names>T</given-names></name><name name-style="western"><surname>Permkam</surname><given-names>S</given-names></name><name name-style="western"><surname>Hubbard</surname><given-names>MD</given-names></name></person-group> (<year>2001</year>)<article-title> The mayfly genera (Ephemeroptera) of southern Thailand.</article-title><source>Natural History Bulletin of the Siam Society </source><volume>49</volume>: <fpage>243</fpage>-<lpage>268</lpage>.</mixed-citation></ref><ref id="B37"><mixed-citation xmlns:xlink="http://www.w3.org/1999/xlink" xlink:type="simple"><person-group><name name-style="western"><surname>Kluge</surname><given-names>NY</given-names></name></person-group> (<year>2004</year>)<source> The Phylogenetic System of Ephemeroptera.</source><publisher-name>Kluwer Academic Publishers</publisher-name>, <publisher-loc>Dordrecht</publisher-loc>, <lpage>442</lpage> pp.</mixed-citation></ref><ref id="B13"><mixed-citation xmlns:xlink="http://www.w3.org/1999/xlink" xlink:type="simple"><person-group><name name-style="western"><surname>Braasch</surname><given-names>D</given-names></name><name name-style="western"><surname>Freitag</surname><given-names>H</given-names></name></person-group> (<year>2008</year>)<article-title> <italic>Palawaneuria</italic>, a new subgenus of <italic>Compsoneuria</italic> and new species of <italic>Compsoneuria</italic> and <italic>Afronurus</italic> (Ephemeroptera, Heptageniidae) from Palawan, Philippines.</article-title><source>Deutsche Entomologische Zeitschrift </source><volume>55</volume> (<issue>1</issue>): <fpage>117</fpage>-<lpage>128</lpage>. doi: <ext-link ext-link-type="uri" xlink:href="http://dx.doi.org/10.1002/mmnd.200800009" xlink:type="simple">10.1002/mmnd.200800009</ext-link></mixed-citation></ref><ref id="B5"><mixed-citation xmlns:xlink="http://www.w3.org/1999/xlink" xlink:type="simple"><person-group><name name-style="western"><surname>Braasch</surname><given-names>D</given-names></name></person-group> (<year>1987</year>)<source> Neue Heptageniidae von Indien (Ephemeroptera). Reichenbachia 24 (18): 131–134.</source></mixed-citation></ref><ref id="B6"><mixed-citation xmlns:xlink="http://www.w3.org/1999/xlink" xlink:type="simple"><person-group><name name-style="western"><surname>Braasch</surname><given-names>D</given-names></name></person-group> (<year>1990</year>)<article-title> Neue Eintagsfliegen aus Thailand, nebst einigen Bemerkungen zu deren generischem Status (Insecta, Ephemeroptera: Heptageniidae).</article-title><source>Reichenbachia</source><volume>28</volume> (<issue>2</issue>): <fpage>7</fpage>-<lpage>14</lpage>.</mixed-citation></ref><ref id="B7"><mixed-citation xmlns:xlink="http://www.w3.org/1999/xlink" xlink:type="simple"><person-group><name name-style="western"><surname>Braasch</surname><given-names>D</given-names></name></person-group> (<year>2005</year>)<article-title> Neue Arten der Gattung <italic>Atopopus</italic> und <italic>Afronurus</italic> aus Südostasien sowie einige Bemerkungen zur Gattung <italic>Asionurus</italic> von Malaysia (Insecta: Ephemeroptera: Heptageniidae).</article-title><source>Entomologische Abhandlungen </source><volume>62</volume> (<issue>2</issue>): <fpage>165</fpage>-<lpage>174</lpage>.</mixed-citation></ref><ref id="B10"><mixed-citation xmlns:xlink="http://www.w3.org/1999/xlink" xlink:type="simple"><person-group><name name-style="western"><surname>Braasch</surname><given-names>D</given-names></name></person-group> (<year>2011</year>)<article-title> New species of the family Heptageniidae (Ephemeroptera) from Borneo and the Philippines.</article-title><source>Deutsche Entomologische Zeitschrift </source><volume>58</volume> (<issue>2</issue>): <fpage>201</fpage>-<lpage>219</lpage>. doi: <ext-link ext-link-type="uri" xlink:href="http://dx.doi.org/10.1002/mmnd.201100024" xlink:type="simple">10.1002/mmnd.201100024</ext-link></mixed-citation></ref><ref id="B12"><mixed-citation xmlns:xlink="http://www.w3.org/1999/xlink" xlink:type="simple"><person-group><name name-style="western"><surname>Braasch</surname><given-names>D</given-names></name><name name-style="western"><surname>Boonsoong</surname><given-names>B</given-names></name></person-group> (<year>2010</year>)<article-title> A contribution to the Heptageniidae (Insecta, Ephemeroptera) of Thailand and Malaysia.</article-title><source>Zootaxa </source><volume>2610</volume>: <fpage>1</fpage>-<lpage>26</lpage>.</mixed-citation></ref><ref id="B16"><mixed-citation xmlns:xlink="http://www.w3.org/1999/xlink" xlink:type="simple"><person-group><name name-style="western"><surname>Braasch</surname><given-names>D</given-names></name><name name-style="western"><surname>Soldán</surname><given-names>T</given-names></name></person-group> (<year>1984a</year>)<article-title> Zwei neue Arten der Gattung <italic>Cinygmina</italic> Kimmins, 1937 aus Vietnam.</article-title><source>Reichenbachia </source><volume>22</volume> (<issue>26</issue>): <fpage>195</fpage>-<lpage>200</lpage>.</mixed-citation></ref><ref id="B22"><mixed-citation xmlns:xlink="http://www.w3.org/1999/xlink" xlink:type="simple"><person-group><name name-style="western"><surname>Braasch</surname><given-names>D</given-names></name><name name-style="western"><surname>Soldán</surname><given-names>T</given-names></name></person-group> (<year>1987</year>)<article-title> Neue <italic>Cinygmina</italic>-Aren aus Vietnam (Ephemeroptera, Heptageniidae).</article-title><source>Reichenbachia </source><volume>24</volume> (<issue>16</issue>): <fpage>123</fpage>-<lpage>126</lpage>.</mixed-citation></ref><ref id="B33"><mixed-citation xmlns:xlink="http://www.w3.org/1999/xlink" xlink:type="simple"><person-group><name name-style="western"><surname>Flowers</surname><given-names>RW</given-names></name><name name-style="western"><surname>Pescador</surname><given-names>ML</given-names></name></person-group> (<year>1984</year>)<article-title> A new <italic>Afronurus</italic> (Ephemeroptera: Heptageniidae) from the Philippines.</article-title><source>International Journal of Entomology </source><volume>26</volume>: <fpage>362</fpage>-<lpage>365</lpage>.</mixed-citation></ref><ref id="B14"><mixed-citation xmlns:xlink="http://www.w3.org/1999/xlink" xlink:type="simple"><person-group><name name-style="western"><surname>Braasch</surname><given-names>D</given-names></name><name name-style="western"><surname>Jacobus</surname><given-names>L</given-names></name></person-group> (<year>2011</year>)<article-title> Two new species of <italic>Afronurus</italic> Lestage, 1924, from Hong Kong, China (Ephemeroptera: Heptageniidae).</article-title><source>Zootaxa </source><volume>3062</volume>: <fpage>64</fpage>-<lpage>68</lpage>.</mixed-citation></ref><ref id="B35"><mixed-citation xmlns:xlink="http://www.w3.org/1999/xlink" xlink:type="simple"><person-group><name name-style="western"><surname>Kang</surname><given-names>SC</given-names></name><name name-style="western"><surname>Yang</surname><given-names>CT</given-names></name></person-group> (<year>1994</year>)<article-title> Heptageniidae of Taiwan (Ephemeroptera).</article-title><source>Journal of Taiwan Museum </source><volume>47</volume> (<issue>1</issue>): <fpage>5</fpage>-<lpage>36</lpage>.</mixed-citation></ref><ref id="B36"><mixed-citation xmlns:xlink="http://www.w3.org/1999/xlink" xlink:type="simple"><person-group><name name-style="western"><surname>Kimmins</surname><given-names>DE</given-names></name></person-group> (<year>1937</year>)<article-title> Some new Ephemeroptera.</article-title><source>Annals and Magazine of Natural History </source><volume>19</volume> (<issue>10</issue>): <fpage>430</fpage>-<lpage>440</lpage>. doi: <ext-link ext-link-type="uri" xlink:href="http://dx.doi.org/10.1080/00222933708655283" xlink:type="simple">10.1080/00222933708655283</ext-link></mixed-citation></ref><ref id="B40"><mixed-citation xmlns:xlink="http://www.w3.org/1999/xlink" xlink:type="simple"><person-group><name name-style="western"><surname>Nguyen</surname><given-names>VV</given-names></name><name name-style="western"><surname>Bae</surname><given-names>YJ</given-names></name></person-group> (<year>2003</year>)<article-title> Two new species of <italic>Afronurus</italic> (Ephemeroptera: Heptageniidae) from Vietnam.</article-title><source>Korean Journal of Entomology </source><volume>33</volume> (<issue>4</issue>): <fpage>257</fpage>-<lpage>261</lpage>. doi: <ext-link ext-link-type="uri" xlink:href="http://dx.doi.org/10.1111/j.1748-5967.2003.tb00079.x" xlink:type="simple">10.1111/j.1748-5967.2003.tb00079.x</ext-link></mixed-citation></ref><ref id="B53"><mixed-citation xmlns:xlink="http://www.w3.org/1999/xlink" xlink:type="simple"><person-group><name name-style="western"><surname>Venkataraman</surname><given-names>K</given-names></name><name name-style="western"><surname>Sivaramakrishnan</surname><given-names>KG</given-names></name></person-group> (<year>1989</year>)<source> A new species of <italic>Cinygmina</italic> (Ephemeroptera): Heptageniidae) from South India and reevaluation of generic traits of <italic>Cinygmina</italic> Kimmins 1937. Hexapoda (Insecta Indica) I (1/2): 117–121.</source></mixed-citation></ref><ref id="B60"><mixed-citation xmlns:xlink="http://www.w3.org/1999/xlink" xlink:type="simple"><person-group><name name-style="western"><surname>Zhou</surname><given-names>C-F</given-names></name><name name-style="western"><surname>Zheng</surname><given-names>L-Y</given-names></name></person-group> (<year>2003</year>)<article-title> The genus <italic>Cinygmina</italic> (Ephemeroptera: Heptageniidae) in China, with a description of a new species.</article-title><source>Acta Entomologica Sinica </source><volume>46</volume>: <fpage>755</fpage>-<lpage>760</lpage>.</mixed-citation></ref></ref-list></tp:taxon-treatment>
