# Supplementary material for: Heptageniidae (Insecta, Ephemeroptera) of Thailand
Source: Zookeys. 2013 Feb 26;(272):61–93. doi: 10.3897/zookeys.272.3638 (PMC3677397; doi:10.3897/zookeys.272.3638)
Supplement: XML Treatment for Afronurus dama [file zookeys.272.3638-treatment28.xml]

<!DOCTYPE tp:taxon-treatment
  PUBLIC "-//TaxonX//DTD Taxonomic Treatment Publishing DTD v0 20100105//EN" "tax-treatment-NSO.dtd">
<tp:taxon-treatment xmlns:tp="http://www.plazi.org/taxpub"><tp:treatment-meta><mixed-citation publication-type="journal"><person-group><name><surname>Boonsoong</surname><given-names>Boonsatien</given-names></name><name><surname>Braasch</surname><given-names>Dietrich</given-names></name></person-group><article-title>Heptageniidae (Insecta, Ephemeroptera) of Thailand</article-title><source>Zookeys</source><day>26</day><month>2</month><year>2013</year><volume>2013</volume><issue>272</issue><fpage>61</fpage><lpage>93</lpage><pub-id pub-id-type="doi">10.3897/zookeys.272.3638</pub-id></mixed-citation></tp:treatment-meta><tp:nomenclature><tp:taxon-name>
                            <tp:taxon-name-part taxon-name-part-type="genus">Afronurus</tp:taxon-name-part>
                            <tp:taxon-name-part taxon-name-part-type="species">dama</tp:taxon-name-part>
                        <object-id xmlns:xlink="http://www.w3.org/1999/xlink" xlink:type="simple">http://species-id.net/wiki/Afronurus_dama</object-id>
								</tp:taxon-name><tp:taxon-authority>Braasch &amp; Soldán, 1987</tp:taxon-authority><tp:nomenclature-citation-list><tp:nomenclature-citation><tp:taxon-name>Cinygmina dama</tp:taxon-name><comment> Braasch &amp; Soldán, 1987: 125, Figs 7.1–7.4. (orig.)</comment></tp:nomenclature-citation><tp:nomenclature-citation><tp:taxon-name>Afronurus dama</tp:taxon-name><comment> Braasch &amp; Soldán, 1987 (comb.)</comment></tp:nomenclature-citation></tp:nomenclature-citation-list></tp:nomenclature><tp:treatment-sec sec-type="Larva"><title>Larva.</title><p><xref ref-type="bibr" rid="B22">Braasch and Soldán 1987</xref>: Vietnam; 125, Figs 7.1–7.4.</p></tp:treatment-sec><tp:treatment-sec sec-type="Adult"><title>Adult.</title><p><xref ref-type="bibr" rid="B22">Braasch and Soldán 1987</xref>: 123, 125, 126, M, Figs 8.1–8.3; <xref ref-type="bibr" rid="B6">Braasch 1990</xref>: 8 (reported 2 M and 1 F from Thailand).</p></tp:treatment-sec><tp:treatment-sec sec-type="Eggs"><title>Eggs.</title><p>Unknown.</p></tp:treatment-sec><tp:treatment-sec sec-type="Distribution"><title>Distribution.</title><p>Nam Tok Ban Du (Chiang Rai province).</p></tp:treatment-sec><tp:treatment-sec sec-type="Diagnosis"><title>Diagnosis.</title><p>Head with blurred spots at forward margin; gill 1 up-turned banana-shape, 3 smoothly triangular gills with obliquely attached projection.</p><!--PageBreak--></tp:treatment-sec><tp:treatment-sec sec-type="Habitat and biology"><title>Habitat and biology.</title><p>The larvae of <italic><tp:taxon-name>Afronurus dama</tp:taxon-name></italic> were found in streams of Tam Dao, Song Dan, Vinh Puh province, Vietnam.</p></tp:treatment-sec><tp:treatment-sec sec-type="Remarks"><title>Remarks.</title><p>Only adults of <italic><tp:taxon-name>Afronurus dama</tp:taxon-name></italic> were reported from Thailand (<xref ref-type="bibr" rid="B6">Braasch 1990</xref>)<bold>.</bold> The larva and adults of <italic><tp:taxon-name>Afronurus dama</tp:taxon-name></italic> were described by <xref ref-type="bibr" rid="B22">Braasch and Soldán (1987)</xref>.</p></tp:treatment-sec><ref-list><ref id="B22"><mixed-citation xmlns:xlink="http://www.w3.org/1999/xlink" xlink:type="simple"><person-group><name name-style="western"><surname>Braasch</surname><given-names>D</given-names></name><name name-style="western"><surname>Soldán</surname><given-names>T</given-names></name></person-group> (<year>1987</year>)<article-title> Neue <italic>Cinygmina</italic>-Aren aus Vietnam (Ephemeroptera, Heptageniidae).</article-title><source>Reichenbachia </source><volume>24</volume> (<issue>16</issue>): <fpage>123</fpage>-<lpage>126</lpage>.</mixed-citation></ref><ref id="B6"><mixed-citation xmlns:xlink="http://www.w3.org/1999/xlink" xlink:type="simple"><person-group><name name-style="western"><surname>Braasch</surname><given-names>D</given-names></name></person-group> (<year>1990</year>)<article-title> Neue Eintagsfliegen aus Thailand, nebst einigen Bemerkungen zu deren generischem Status (Insecta, Ephemeroptera: Heptageniidae).</article-title><source>Reichenbachia</source><volume>28</volume> (<issue>2</issue>): <fpage>7</fpage>-<lpage>14</lpage>.</mixed-citation></ref></ref-list></tp:taxon-treatment>
