# Supplementary material for: Heptageniidae (Insecta, Ephemeroptera) of Thailand
Source: Zookeys. 2013 Feb 26;(272):61–93. doi: 10.3897/zookeys.272.3638 (PMC3677397; doi:10.3897/zookeys.272.3638)
Supplement: XML Treatment for Afronurus gilliesiana [file zookeys.272.3638-treatment29.xml]

<!DOCTYPE tp:taxon-treatment
  PUBLIC "-//TaxonX//DTD Taxonomic Treatment Publishing DTD v0 20100105//EN" "tax-treatment-NSO.dtd">
<tp:taxon-treatment xmlns:tp="http://www.plazi.org/taxpub"><tp:treatment-meta><mixed-citation publication-type="journal"><person-group><name><surname>Boonsoong</surname><given-names>Boonsatien</given-names></name><name><surname>Braasch</surname><given-names>Dietrich</given-names></name></person-group><article-title>Heptageniidae (Insecta, Ephemeroptera) of Thailand</article-title><source>Zookeys</source><day>26</day><month>2</month><year>2013</year><volume>2013</volume><issue>272</issue><fpage>61</fpage><lpage>93</lpage><pub-id pub-id-type="doi">10.3897/zookeys.272.3638</pub-id></mixed-citation></tp:treatment-meta><tp:nomenclature><tp:taxon-name>
                            <tp:taxon-name-part taxon-name-part-type="genus">Afronurus</tp:taxon-name-part>
                            <tp:taxon-name-part taxon-name-part-type="species">gilliesiana</tp:taxon-name-part>
                        <object-id xmlns:xlink="http://www.w3.org/1999/xlink" xlink:type="simple">http://species-id.net/wiki/Afronurus_gilliesiana</object-id>
								</tp:taxon-name><tp:taxon-authority>Braasch, 1990</tp:taxon-authority><xref ref-type="fig" rid="F4">Fig. 4F</xref><tp:nomenclature-citation-list><tp:nomenclature-citation><tp:taxon-name>Cinygmina gilliesiana</tp:taxon-name><comment> Braasch, 1990: 8, 10, Figs 13.1–13.4, 14–16. (orig.)</comment></tp:nomenclature-citation><tp:nomenclature-citation><tp:taxon-name>Afronurus gilliesiana</tp:taxon-name><comment> Braasch, 1990 (comb.)</comment></tp:nomenclature-citation></tp:nomenclature-citation-list></tp:nomenclature><tp:treatment-sec sec-type="Larva (F)"><title>Larva (F).</title><p><xref ref-type="bibr" rid="B6">Braasch 1990</xref>: 8, 10, Figs 13.1–13.4, 14–16.</p></tp:treatment-sec><tp:treatment-sec sec-type="Adult"><title>Adult.</title><p>Unknown.</p></tp:treatment-sec><tp:treatment-sec sec-type="Eggs"><title>Eggs.</title><p>Unknown.</p></tp:treatment-sec><tp:treatment-sec sec-type="Distribution"><title>Distribution.</title><p>Mae Sot district (Tak province).</p></tp:treatment-sec><tp:treatment-sec sec-type="Diagnosis"><title>Diagnosis.</title><p>The larva of <italic><tp:taxon-name>Afronurus gilliesiana</tp:taxon-name></italic> can be distinguished from congeners by the combination of the following characters: head with indistinct spots; gill 1 broadly lanceolate (Fig. 13.1, <xref ref-type="bibr" rid="B6">Braasch 1990</xref>); gill 3 widely rounded triangular (Fig. 13.2, <xref ref-type="bibr" rid="B6">Braasch 1990</xref>), gill 5 obliquely rounded triangular with small projection (Fig. 13.3, <xref ref-type="bibr" rid="B6">Braasch 1990</xref>), and broad asymmetrically oval gill 7 (Fig. 13.4, <xref ref-type="bibr" rid="B6">Braasch 1990</xref>).</p></tp:treatment-sec><tp:treatment-sec sec-type="Habitat and biology"><title>Habitat and biology.</title><p>The larvae of <italic><tp:taxon-name>Afronurus gilliesiana</tp:taxon-name></italic> were found in headwater streams in northern Thailand.</p></tp:treatment-sec><tp:treatment-sec sec-type="Remarks"><title>Remarks.</title><p>Only larva of <italic><tp:taxon-name>Afronurus gilliesiana</tp:taxon-name></italic> was reported from northern part of Thailand (<xref ref-type="bibr" rid="B6">Braasch 1990</xref>)<bold>.</bold> The larva of <italic><tp:taxon-name>Afronurus gilliesiana</tp:taxon-name></italic> were described by <xref ref-type="bibr" rid="B6">Braasch (1990)</xref>. The adults of <italic><tp:taxon-name>Afronurus gilliesiana</tp:taxon-name></italic> are unknown.</p></tp:treatment-sec><tp:treatment-sec><!--Section generated to contain objects referenced in tp:taxon-treatment.--><fig id="F4" position="float" orientation="portrait"><label>Figure 4.</label><caption><p><bold>A–B</bold> Lamella of gills 7 (<bold>A</bold>) and setae on inner surface of hind tarsi (<bold>B</bold>) of <italic><tp:taxon-name>Asionurus primus</tp:taxon-name></italic> Braasch &amp; Soldán, 1986 <bold>C</bold> bristles on cerci of <italic><tp:taxon-name>Rhithrogeniella tonkinensis</tp:taxon-name></italic>Soldán &amp; Braasch, 1986 <bold>D</bold> bristles on cerci of <italic><tp:taxon-name>Asionurus namnaoensis</tp:taxon-name></italic> Braasch &amp; Boonsoong, 2010 <bold>E</bold> dorsal view of abdomen of <italic><tp:taxon-name>Asionurus rubromaculatus</tp:taxon-name></italic> You, Wu, Gui &amp; Hsu, 1981 <bold>F</bold> lamella of gills 1 of <italic><tp:taxon-name>Asionurus gilliesiana</tp:taxon-name></italic> Braasch, 1990 <bold>G</bold> lamella of gills 7 of <italic><tp:taxon-name>Asionurus rainulfiana</tp:taxon-name></italic> Braasch, 1990<bold>. </bold></p></caption><graphic xmlns:xlink="http://www.w3.org/1999/xlink" xlink:href="ZooKeys-272-061-g004.jpg" position="float" orientation="portrait" xlink:type="simple"/></fig></tp:treatment-sec><ref-list><ref id="B6"><mixed-citation xmlns:xlink="http://www.w3.org/1999/xlink" xlink:type="simple"><person-group><name name-style="western"><surname>Braasch</surname><given-names>D</given-names></name></person-group> (<year>1990</year>)<article-title> Neue Eintagsfliegen aus Thailand, nebst einigen Bemerkungen zu deren generischem Status (Insecta, Ephemeroptera: Heptageniidae).</article-title><source>Reichenbachia</source><volume>28</volume> (<issue>2</issue>): <fpage>7</fpage>-<lpage>14</lpage>.</mixed-citation></ref></ref-list></tp:taxon-treatment>
