# Supplementary material for: Heptageniidae (Insecta, Ephemeroptera) of Thailand
Source: Zookeys. 2013 Feb 26;(272):61–93. doi: 10.3897/zookeys.272.3638 (PMC3677397; doi:10.3897/zookeys.272.3638)
Supplement: XML Treatment for Afronurus namnaoensis [file zookeys.272.3638-treatment30.xml]

<!DOCTYPE tp:taxon-treatment
  PUBLIC "-//TaxonX//DTD Taxonomic Treatment Publishing DTD v0 20100105//EN" "tax-treatment-NSO.dtd">
<tp:taxon-treatment xmlns:tp="http://www.plazi.org/taxpub"><tp:treatment-meta><mixed-citation publication-type="journal"><person-group><name><surname>Boonsoong</surname><given-names>Boonsatien</given-names></name><name><surname>Braasch</surname><given-names>Dietrich</given-names></name></person-group><article-title>Heptageniidae (Insecta, Ephemeroptera) of Thailand</article-title><source>Zookeys</source><day>26</day><month>2</month><year>2013</year><volume>2013</volume><issue>272</issue><fpage>61</fpage><lpage>93</lpage><pub-id pub-id-type="doi">10.3897/zookeys.272.3638</pub-id></mixed-citation></tp:treatment-meta><tp:nomenclature><tp:taxon-name>
                            <tp:taxon-name-part taxon-name-part-type="genus">Afronurus</tp:taxon-name-part>
                            <tp:taxon-name-part taxon-name-part-type="species">namnaoensis</tp:taxon-name-part>
                        <object-id xmlns:xlink="http://www.w3.org/1999/xlink" xlink:type="simple">http://species-id.net/wiki/Afronurus_namnaoensis</object-id>
								</tp:taxon-name><tp:taxon-authority>Braasch &amp; Boonsoong, 2010</tp:taxon-authority><xref ref-type="fig" rid="F3">Figs 3A</xref><xref ref-type="fig" rid="F4">4D</xref><xref ref-type="fig" rid="F8">8C–D</xref><xref ref-type="fig" rid="F9">9A</xref><tp:nomenclature-citation-list><tp:nomenclature-citation><tp:taxon-name>Afronurus namnaoensis</tp:taxon-name><comment> Braasch &amp; Boonsoong, 2010: 1–3, Figs 6–13. (orig.)</comment></tp:nomenclature-citation></tp:nomenclature-citation-list></tp:nomenclature><tp:treatment-sec sec-type="Larva"><title>Larva.</title><p><xref ref-type="bibr" rid="B12">Braasch and Boonsoong 2010</xref>: 1–3, Figs 6–13.</p></tp:treatment-sec><tp:treatment-sec sec-type="Adult"><title>Adult.</title><p><xref ref-type="bibr" rid="B12">Braasch and Boonsoong 2010</xref>: 2–3, M, Figs 1–4; F, fig. 5.</p></tp:treatment-sec><tp:treatment-sec sec-type="Eggs"><title>Eggs.</title><p>The egg chorion of <italic><tp:taxon-name>Afronurus namnaoensis</tp:taxon-name></italic> is decorated with granules and two kinds of KCTs: small KCTs concentrated at each pole and much larger oval KCTs located equatorially (<xref ref-type="fig" rid="F8">Fig. 8C</xref>); micropyles have an ovoid to round sperm guide (<xref ref-type="fig" rid="F8">Fig. 8D</xref>), visible in the equatorial area. The micropyle is interposed between adjacent equatorial KCTs.</p><!--PageBreak--></tp:treatment-sec><tp:treatment-sec sec-type="Distribution"><title>Distribution.</title><p>Phromlaeng stream (Chaiyaphum province); Yakraue stream (Petchabun province); Nam Lang river, Pangmapa/Soppong (Mae Hong Son province); Chiang Mai province.</p></tp:treatment-sec><tp:treatment-sec sec-type="Diagnosis"><title>Diagnosis.</title><p>Male of <italic><tp:taxon-name>Afronurus namnaoensis</tp:taxon-name></italic> is separated from Vietnamese <italic><tp:taxon-name>Afronurus cervina</tp:taxon-name></italic> in lacking a median penial cone, by the less deeply notched lobal apex, and titillators curved laterally and in their more medial position. Vietnamese <italic><tp:taxon-name>Afronurus dama</tp:taxon-name></italic> presents a terminal apex of the penis slightly notched at the inner angles, whereas <italic><tp:taxon-name>Afronurus namnaoensis</tp:taxon-name></italic> is recognized by somewhat elevated corners on both sides of the apices. Larvae are recognizable by an unmarked forehead, pointed and weakly curved gill 1 and smoothly rounded triangular gill 5 with crosswise projection. Two Vietnamese species, <italic><tp:taxon-name>Afronurus meo</tp:taxon-name></italic> and <italic><tp:taxon-name>Afronurus mnong</tp:taxon-name></italic> (Nguyen &amp; Bae, 2003) have gills lacking these projections (Figs 8–10, Figs 18–20, <xref ref-type="bibr" rid="B40">Nguyen and Bae 2003</xref>).</p></tp:treatment-sec><tp:treatment-sec sec-type="Habitat and biology"><title>Habitat and biology.</title><p>Larvae of <italic><tp:taxon-name>Afronurus namnaoensis</tp:taxon-name></italic> (<xref ref-type="fig" rid="F9">Fig. 9A</xref>) are probably the most abundant species on rocks and stones in Nam Lang River and elsewhere in current waters of northern and northeastern Thailand. These mayflies are an important food source for headwater stream fishes (<italic><tp:taxon-name>Cyclocheilichthys apogon</tp:taxon-name></italic>, <italic><tp:taxon-name>Devario regina</tp:taxon-name></italic>, <italic><tp:taxon-name>Opsarius pulchellus</tp:taxon-name></italic>, and <italic><tp:taxon-name>Rasbora rasbora</tp:taxon-name></italic>).</p></tp:treatment-sec><tp:treatment-sec sec-type="Remarks"><title>Remarks.</title><p><xref ref-type="bibr" rid="B12">Braasch and Boonsoong (2010)</xref> described this species from Thailand based on nymphal and imaginal specimens, and deposited them in the ZMKU, Bangkok. The larvae of <italic><tp:taxon-name>Afronurus namnaoensis</tp:taxon-name></italic> are the most abundant species in current waters of Thai streams.</p></tp:treatment-sec><tp:treatment-sec><!--Section generated to contain objects referenced in tp:taxon-treatment.--><fig id="F3" position="float" orientation="portrait"><label>Figure 3.</label><caption><p><bold>A</bold> Right side of thorax of <italic><tp:taxon-name>Afronurus namnaoensis</tp:taxon-name></italic> Braasch &amp; Boonsoong, 2010 <bold>B–D</bold> right side of thorax (<bold>B</bold>), ventral view of head capsule (<bold>C</bold>) and ventral view of posterior abdomen (<bold>D</bold>) of <italic><tp:taxon-name>Thalerosphyrus sinuosus</tp:taxon-name></italic> Navás, 1933 <bold>E–H</bold> lamella of gills 3 (<bold>E</bold>), 4 (<bold>F</bold>), 5 (<bold>G</bold>), 6 (<bold>H</bold>) of <italic><tp:taxon-name>Compsoneuria (Siamoneuria) kovaci</tp:taxon-name></italic> Braasch, 2006 <bold>I–J</bold> dorsal view of abdomen (<bold>I</bold>), lamella of gills 7 (<bold>J</bold>) of <italic><tp:taxon-name>Compsoneuria thienemanni</tp:taxon-name></italic> Ulmer, 1939 <bold>K–L</bold> dorsal view of abdomen (<bold>K</bold>), lamella of gills 7 (<bold>L</bold>) of <italic><tp:taxon-name>Compsoneuria langensis</tp:taxon-name></italic> Braasch &amp; Boonsoong, 2010.</p></caption><graphic xmlns:xlink="http://www.w3.org/1999/xlink" xlink:href="ZooKeys-272-061-g003.jpg" position="float" orientation="portrait" xlink:type="simple"/></fig><fig id="F4" position="float" orientation="portrait"><label>Figure 4.</label><caption><p><bold>A–B</bold> Lamella of gills 7 (<bold>A</bold>) and setae on inner surface of hind tarsi (<bold>B</bold>) of <italic><tp:taxon-name>Asionurus primus</tp:taxon-name></italic> Braasch &amp; Soldán, 1986 <bold>C</bold> bristles on cerci of <italic><tp:taxon-name>Rhithrogeniella tonkinensis</tp:taxon-name></italic>Soldán &amp; Braasch, 1986 <bold>D</bold> bristles on cerci of <italic><tp:taxon-name>Asionurus namnaoensis</tp:taxon-name></italic> Braasch &amp; Boonsoong, 2010 <bold>E</bold> dorsal view of abdomen of <italic><tp:taxon-name>Asionurus rubromaculatus</tp:taxon-name></italic> You, Wu, Gui &amp; Hsu, 1981 <bold>F</bold> lamella of gills 1 of <italic><tp:taxon-name>Asionurus gilliesiana</tp:taxon-name></italic> Braasch, 1990 <bold>G</bold> lamella of gills 7 of <italic><tp:taxon-name>Asionurus rainulfiana</tp:taxon-name></italic> Braasch, 1990<bold>. </bold></p></caption><graphic xmlns:xlink="http://www.w3.org/1999/xlink" xlink:href="ZooKeys-272-061-g004.jpg" position="float" orientation="portrait" xlink:type="simple"/></fig><fig id="F8" position="float" orientation="portrait"><label>Figure 8.</label><caption><p><bold>A–B</bold> General outline (<bold>A</bold>) and micropyle (<bold>B</bold>) of the egg of <italic><tp:taxon-name>Rhithrogena tonkinensis</tp:taxon-name></italic>Soldán &amp; Braasch, 1986 <bold>C–D</bold> General outline (<bold>C</bold>) and micropyle (<bold>D</bold>) of the egg of <italic><tp:taxon-name>Asionurus namnaoensis</tp:taxon-name></italic> Braasch &amp; Boonsoong, 2010. Scale bars 20 µm for <bold>A</bold> and <bold>C</bold>; 5 µm for <bold>B</bold> and <bold>D</bold>.</p></caption><graphic xmlns:xlink="http://www.w3.org/1999/xlink" xlink:href="ZooKeys-272-061-g008.jpg" position="float" orientation="portrait" xlink:type="simple"/></fig><fig id="F9" position="float" orientation="portrait"><label>Figure 9.</label><caption><p><bold>A</bold> Habitus of <italic><tp:taxon-name>Asionurus namnaoensis</tp:taxon-name></italic> Braasch &amp; Boonsoong, 2010 <bold>B</bold> habitus of <italic><tp:taxon-name>Asionurus primus</tp:taxon-name></italic> Braasch &amp; Soldán, 1986 <bold>C</bold>habitus of <italic><tp:taxon-name>Compsoneuria thienemanni</tp:taxon-name></italic>Ulmer, 1939 <bold>D</bold>habitus of <italic><tp:taxon-name>Epeorus khayengensis</tp:taxon-name></italic> Boonsoong &amp; Braasch, 2010 <bold>E</bold> habitus of <italic><tp:taxon-name>Rhithrogena tonkinensis</tp:taxon-name></italic> Soldán &amp; Braasch, 1986 <bold>F</bold> habitus of <italic><tp:taxon-name>Thalerosphyrus sinuosus</tp:taxon-name></italic> Navás, 1933.</p></caption><graphic xmlns:xlink="http://www.w3.org/1999/xlink" xlink:href="ZooKeys-272-061-g009.jpg" position="float" orientation="portrait" xlink:type="simple"/></fig></tp:treatment-sec><ref-list><ref id="B12"><mixed-citation xmlns:xlink="http://www.w3.org/1999/xlink" xlink:type="simple"><person-group><name name-style="western"><surname>Braasch</surname><given-names>D</given-names></name><name name-style="western"><surname>Boonsoong</surname><given-names>B</given-names></name></person-group> (<year>2010</year>)<article-title> A contribution to the Heptageniidae (Insecta, Ephemeroptera) of Thailand and Malaysia.</article-title><source>Zootaxa </source><volume>2610</volume>: <fpage>1</fpage>-<lpage>26</lpage>.</mixed-citation></ref><ref id="B40"><mixed-citation xmlns:xlink="http://www.w3.org/1999/xlink" xlink:type="simple"><person-group><name name-style="western"><surname>Nguyen</surname><given-names>VV</given-names></name><name name-style="western"><surname>Bae</surname><given-names>YJ</given-names></name></person-group> (<year>2003</year>)<article-title> Two new species of <italic>Afronurus</italic> (Ephemeroptera: Heptageniidae) from Vietnam.</article-title><source>Korean Journal of Entomology </source><volume>33</volume> (<issue>4</issue>): <fpage>257</fpage>-<lpage>261</lpage>. doi: <ext-link ext-link-type="uri" xlink:href="http://dx.doi.org/10.1111/j.1748-5967.2003.tb00079.x" xlink:type="simple">10.1111/j.1748-5967.2003.tb00079.x</ext-link></mixed-citation></ref></ref-list></tp:taxon-treatment>
