# Supplementary material for: Heptageniidae (Insecta, Ephemeroptera) of Thailand
Source: Zookeys. 2013 Feb 26;(272):61–93. doi: 10.3897/zookeys.272.3638 (PMC3677397; doi:10.3897/zookeys.272.3638)
Supplement: XML Treatment for Afronurus rubromaculata [file zookeys.272.3638-treatment32.xml]

<!DOCTYPE tp:taxon-treatment
  PUBLIC "-//TaxonX//DTD Taxonomic Treatment Publishing DTD v0 20100105//EN" "tax-treatment-NSO.dtd">
<tp:taxon-treatment xmlns:tp="http://www.plazi.org/taxpub"><tp:treatment-meta><mixed-citation publication-type="journal"><person-group><name><surname>Boonsoong</surname><given-names>Boonsatien</given-names></name><name><surname>Braasch</surname><given-names>Dietrich</given-names></name></person-group><article-title>Heptageniidae (Insecta, Ephemeroptera) of Thailand</article-title><source>Zookeys</source><day>26</day><month>2</month><year>2013</year><volume>2013</volume><issue>272</issue><fpage>61</fpage><lpage>93</lpage><pub-id pub-id-type="doi">10.3897/zookeys.272.3638</pub-id></mixed-citation></tp:treatment-meta><tp:nomenclature><tp:taxon-name>
                            <tp:taxon-name-part taxon-name-part-type="genus">Afronurus</tp:taxon-name-part>
                            <tp:taxon-name-part taxon-name-part-type="species">rubromaculata</tp:taxon-name-part>
                        <object-id xmlns:xlink="http://www.w3.org/1999/xlink" xlink:type="simple">http://species-id.net/wiki/Afronurus_rubromaculata</object-id>
								</tp:taxon-name><tp:taxon-authority>You, Wu, Gui &amp; Hsu, 1981</tp:taxon-authority><xref ref-type="fig" rid="F4">Fig. 4E</xref><tp:nomenclature-citation-list><tp:nomenclature-citation><tp:taxon-name>Cinygmina rubromaculata</tp:taxon-name><comment> You, Wu, Gui &amp; Hsu, 1981: 4, Figs 1–13. (orig.)</comment></tp:nomenclature-citation><tp:nomenclature-citation><tp:taxon-name>Afronurus rubromaculata</tp:taxon-name><comment> You, Wu, Gui &amp; Hsu, 1981 (comb.)</comment></tp:nomenclature-citation></tp:nomenclature-citation-list></tp:nomenclature><tp:treatment-sec sec-type="Larva"><title>Larva.</title><p><xref ref-type="bibr" rid="B58">Wu et al. 1986</xref>: 67, Figs 1–10; <xref ref-type="bibr" rid="B60">Zhou and Zheng 2003</xref>: 757, Figs 7–10.</p></tp:treatment-sec><tp:treatment-sec sec-type="Adult"><title>Adult.</title><p><xref ref-type="bibr" rid="B59">You et al. 1981</xref>: 4, M &amp; F, Figs 1–13; <xref ref-type="bibr" rid="B60">Zhou and Zheng 2003</xref>: 758, Fig. 17.</p></tp:treatment-sec><tp:treatment-sec sec-type="Eggs"><title>Eggs.</title><p>Unknown.</p></tp:treatment-sec><tp:treatment-sec sec-type="Distribution"><title>Distribution.</title><p>Ban Nam Tok (Chiang Rai province); Nam Lang river, Soppong, Mae Hong Son province.</p></tp:treatment-sec><tp:treatment-sec sec-type="Diagnosis"><title>Diagnosis.</title><p>This species is unique in the genus because of its abdominal pigmentation: terga pale yellow medially and reddish laterally. The male genitalia have an obvious projection between the two lobes. The larvae of this species are larger and have more pale dots and marks on head and body than those of the other known species (Figs 7, 9, 10, <xref ref-type="bibr" rid="B60">Zhou and Zheng 2003</xref>), gill 5 or 6 are provided with a small, thin projection (Fig. 8).</p></tp:treatment-sec><tp:treatment-sec sec-type="Habitat and biology"><title>Habitat and biology.</title><p>Larvae of <italic><tp:taxon-name>Afronurus rubromaculata</tp:taxon-name></italic> were the only representatives of <italic><tp:taxon-name>Afronurus</tp:taxon-name></italic> encountered in the large river Mekong in February 2002 along the Thai-Laos border in the utmost north of Thailand. It is regularly found as a resident together with the dominant <italic><tp:taxon-name>Afronurus namnaoensis</tp:taxon-name></italic> on stones and rocks in Nam Lang River, altitude 600 m (Braasch 2006). This species is also found in Vietnam.</p></tp:treatment-sec><tp:treatment-sec sec-type="Remarks"><title>Remarks.</title><p>The larva and adults of <italic><tp:taxon-name>Afronurus rubromaculata</tp:taxon-name></italic> were adequately described by <xref ref-type="bibr" rid="B59">You et al. (1981)</xref>, <xref ref-type="bibr" rid="B58">Wu et al. (1986)</xref> and <xref ref-type="bibr" rid="B60">Zhou and Zheng (2003)</xref>. Only larva of <italic><tp:taxon-name>Afronurus rubromaculata</tp:taxon-name></italic> was reported in Thailand (<xref ref-type="bibr" rid="B12">Braasch and Boonsoong 2010</xref>).</p></tp:treatment-sec><tp:treatment-sec><!--Section generated to contain objects referenced in tp:taxon-treatment.--><fig id="F4" position="float" orientation="portrait"><label>Figure 4.</label><caption><p><bold>A–B</bold> Lamella of gills 7 (<bold>A</bold>) and setae on inner surface of hind tarsi (<bold>B</bold>) of <italic><tp:taxon-name>Asionurus primus</tp:taxon-name></italic> Braasch &amp; Soldán, 1986 <bold>C</bold> bristles on cerci of <italic><tp:taxon-name>Rhithrogeniella tonkinensis</tp:taxon-name></italic>Soldán &amp; Braasch, 1986 <bold>D</bold> bristles on cerci of <italic><tp:taxon-name>Asionurus namnaoensis</tp:taxon-name></italic> Braasch &amp; Boonsoong, 2010 <bold>E</bold> dorsal view of abdomen of <italic><tp:taxon-name>Asionurus rubromaculatus</tp:taxon-name></italic> You, Wu, Gui &amp; Hsu, 1981 <bold>F</bold> lamella of gills 1 of <italic><tp:taxon-name>Asionurus gilliesiana</tp:taxon-name></italic> Braasch, 1990 <bold>G</bold> lamella of gills 7 of <italic><tp:taxon-name>Asionurus rainulfiana</tp:taxon-name></italic> Braasch, 1990<bold>. </bold></p></caption><graphic xmlns:xlink="http://www.w3.org/1999/xlink" xlink:href="ZooKeys-272-061-g004.jpg" position="float" orientation="portrait" xlink:type="simple"/></fig></tp:treatment-sec><ref-list><ref id="B58"><mixed-citation xmlns:xlink="http://www.w3.org/1999/xlink" xlink:type="simple"><person-group><name name-style="western"><surname>Wu</surname><given-names>T</given-names></name><name name-style="western"><surname>Chen</surname><given-names>CF</given-names></name><name name-style="western"><surname>Cong</surname><given-names>N</given-names></name><name name-style="western"><surname>You</surname><given-names>DS</given-names></name></person-group> (<year>1986</year>)<article-title> Three species of nymphs of the genus <italic>Cinygmina</italic> from Yi Xing.</article-title><source>Journal of Nanjing Normal University (Natural Science) </source><volume>1</volume>: <fpage>65</fpage>-<lpage>70</lpage>.</mixed-citation></ref><ref id="B60"><mixed-citation xmlns:xlink="http://www.w3.org/1999/xlink" xlink:type="simple"><person-group><name name-style="western"><surname>Zhou</surname><given-names>C-F</given-names></name><name name-style="western"><surname>Zheng</surname><given-names>L-Y</given-names></name></person-group> (<year>2003</year>)<article-title> The genus <italic>Cinygmina</italic> (Ephemeroptera: Heptageniidae) in China, with a description of a new species.</article-title><source>Acta Entomologica Sinica </source><volume>46</volume>: <fpage>755</fpage>-<lpage>760</lpage>.</mixed-citation></ref><ref id="B59"><mixed-citation xmlns:xlink="http://www.w3.org/1999/xlink" xlink:type="simple"><person-group><name name-style="western"><surname>You</surname><given-names>DS</given-names></name><name name-style="western"><surname>Wu</surname><given-names>T</given-names></name><name name-style="western"><surname>Gui</surname><given-names>H</given-names></name><name name-style="western"><surname>Hsu</surname><given-names>YQ</given-names></name></person-group> (<year>1981</year>)<article-title> Two new species and diagnostic characters of genus <italic>Cinygmina</italic> (Ephemeroptera: Ecdyonuridae).</article-title><source>Journal of Nanjing Normal University (Natural Science) </source><volume>3</volume>: <fpage>26</fpage>-<lpage>30</lpage>.</mixed-citation></ref><ref id="B12"><mixed-citation xmlns:xlink="http://www.w3.org/1999/xlink" xlink:type="simple"><person-group><name name-style="western"><surname>Braasch</surname><given-names>D</given-names></name><name name-style="western"><surname>Boonsoong</surname><given-names>B</given-names></name></person-group> (<year>2010</year>)<article-title> A contribution to the Heptageniidae (Insecta, Ephemeroptera) of Thailand and Malaysia.</article-title><source>Zootaxa </source><volume>2610</volume>: <fpage>1</fpage>-<lpage>26</lpage>.</mixed-citation></ref></ref-list></tp:taxon-treatment>
